# Supplementary material for: Observed switches and derived profitability indicators for peaking power plants: Northeast U.S. 2001–2009
Source: Data Brief. 2019 May 24;25:104034. doi: 10.1016/j.dib.2019.104034 (PMC6554235; doi:10.1016/j.dib.2019.104034)
Supplement: Multimedia component 2 [file mmc2.xlsx]

## Sheet: sheet1
		status	outgoing status		heat rate	summer		fuel			profitability indicator
year	ngen	(1=OP, 2=SB, 3=RE)	(1=OP, 2=SB, 3=RE)	status change	(MMBtu/MWh)	capacity (MW)	age	(NG=natural gas, DFO=oil)	state	region	($/kW/year)
2001	1	1	1		15.3015	110	2	NG	KY	PJM	44.6606
2002	1	1	1		15.3015	110	3	NG	KY	PJM	12.2015
2003	1	1	1		15.3015	110	4	NG	KY	PJM	0.565968
2004	1	1	1		15.3015	95	5	NG	KY	PJM	0.305295
2005	1	1	1		15.3015	110	6	NG	KY	PJM	5.30009
2006	1	1	1		15.3015	110	7	NG	KY	PJM	11.2379
2007	1	1	1		15.3015	104	8	NG	KY	PJM	14.3475
2008	1	1	1		15.3015	104	9	NG	KY	PJM	10.3807
2001	5	1	1		15.5389	110	2	NG	KY	PJM	44.135
2002	5	1	1		15.5389	110	3	NG	KY	PJM	11.863
2003	5	1	1		15.5389	110	4	NG	KY	PJM	0.443741
2004	5	1	1		15.5389	95	5	NG	KY	PJM	0.257707
2005	5	1	1		15.5389	110	6	NG	KY	PJM	4.81567
2006	5	1	1		15.5389	110	7	NG	KY	PJM	10.9374
2007	5	1	1		15.5389	104	8	NG	KY	PJM	13.5934
2008	5	1	1		15.5389	104	9	NG	KY	PJM	9.81432
2001	6	1	1		15.5464	110	2	NG	KY	PJM	44.1186
2002	6	1	1		15.5464	110	3	NG	KY	PJM	11.8523
2003	6	1	1		15.5464	110	4	NG	KY	PJM	0.439931
2004	6	1	1		15.5464	95	5	NG	KY	PJM	0.256198
2005	6	1	1		15.5464	110	6	NG	KY	PJM	4.80037
2006	6	1	1		15.5464	110	7	NG	KY	PJM	10.9279
2007	6	1	1		15.5464	104	8	NG	KY	PJM	13.5706
2008	6	1	1		15.5464	104	9	NG	KY	PJM	9.79636
2001	7	1	1		15.6543	92	0	NG	KY	PJM	44.0501
2002	7	1	1		15.6543	74	1	NG	KY	PJM	11.7919
2003	7	1	1		15.6543	74	2	NG	KY	PJM	0.401332
2004	7	1	1		15.6543	74	3	NG	KY	PJM	0.240977
2005	7	1	1		15.6543	74	4	NG	KY	PJM	4.63932
2006	7	1	1		15.6543	74	5	NG	KY	PJM	10.8298
2007	7	1	1		15.6543	74	6	NG	KY	PJM	13.3368
2008	7	1	1		15.6543	74	7	NG	KY	PJM	9.59342
2001	8	1	1		15.5899	92	0	NG	KY	PJM	44.1904
2002	8	1	1		15.5899	74	1	NG	KY	PJM	11.8834
2003	8	1	1		15.5899	74	2	NG	KY	PJM	0.433944
2004	8	1	1		15.5899	74	3	NG	KY	PJM	0.253891
2005	8	1	1		15.5899	74	4	NG	KY	PJM	4.76329
2006	8	1	1		15.5899	74	5	NG	KY	PJM	10.9113
2007	8	1	1		15.5899	74	6	NG	KY	PJM	13.5319
2008	8	1	1		15.5899	74	7	NG	KY	PJM	9.74713
2001	53	2	1	startup	28.5207	13	35	DFO	CT	NEISO	9.60807
2002	53	1	1		28.5207	11.5	36	DFO	CT	NEISO	2.61992
2003	53	1	1		28.5207	11.9	37	DFO	CT	NEISO	0
2004	53	1	1		28.5207	11.9	38	DFO	CT	NEISO	0.916368
2005	53	1	1		28.5207	11.9	39	DFO	CT	NEISO	0
2006	53	1	1		28.5207	11.9	40	DFO	CT	NEISO	0
2007	53	1	1		28.5207	11.9	41	DFO	CT	NEISO	0
2008	53	1	1		28.5207	11.9	42	DFO	CT	NEISO	0
2001	92	1	1		13.6	15.2	29	DFO	CT	NEISO	15.1644
2002	92	1	1		13.6	15.3	30	DFO	CT	NEISO	4.27342
2003	92	1	1		13.6	15.3	31	DFO	CT	NEISO	0.881499
2004	92	1	1		13.6	15.3	32	DFO	CT	NEISO	4.59404
2005	92	1	1		13.6	15.3	33	DFO	CT	NEISO	0
2006	92	1	1		13.6	15.3	34	DFO	CT	NEISO	3.60136
2007	92	1	1		13.6	15.3	35	DFO	CT	NEISO	0
2008	92	1	1		13.6	15.3	36	DFO	CT	NEISO	0
2001	95	2	2		18.1574	45	28	DFO	DE	PJM	27.2265
2002	95	2	2		18.1574	45	29	DFO	DE	PJM	2.11886
2003	95	2	2		18.1574	45	30	DFO	DE	PJM	0
2004	95	2	2		18.1574	44	31	DFO	DE	PJM	0
2005	95	2	2		18.1574	44	32	DFO	DE	PJM	0
2006	95	2	2		18.1574	44	33	DFO	DE	PJM	0.85016
2007	95	2	2		18.1574	44	34	DFO	DE	PJM	0.632106
2001	96	2	2		14.4341	16	33	DFO	DE	PJM	29.9823
2002	96	2	2		14.4341	16	34	DFO	DE	PJM	3.57995
2003	96	2	2		14.4341	16	35	DFO	DE	PJM	0.0135082
2004	96	2	2		14.4341	16	36	DFO	DE	PJM	0
2005	96	2	2		14.4341	16	37	DFO	DE	PJM	0.32619
2006	96	2	2		14.4341	16	38	DFO	DE	PJM	2.44589
2007	96	2	2		14.4341	16	39	DFO	DE	PJM	1.48247
2008	96	2	2		14.4341	16	40	DFO	DE	PJM	0
2003	97	2	2		15.3527	13	40	DFO	DE	PJM	0
2004	97	2	2		15.3527	13	41	DFO	DE	PJM	0
2005	97	2	2		15.3527	13	42	DFO	DE	PJM	0.138426
2006	97	2	2		15.3527	13	43	DFO	DE	PJM	1.97738
2007	97	2	2		15.3527	13	44	DFO	DE	PJM	1.25671
2008	97	2	2		15.3527	13	45	DFO	DE	PJM	0
2001	102	1	1		13.6494	17	34	DFO	DE	PJM	30.6107
2002	102	1	1		13.6494	17	35	DFO	DE	PJM	4.0318
2003	102	1	1		13.6494	17	36	DFO	DE	PJM	0.14117
2004	102	1	1		13.6494	17	37	DFO	DE	PJM	0
2005	102	1	1		13.6494	17	38	DFO	DE	PJM	0.473067
2006	102	1	1		13.6494	17	39	DFO	DE	PJM	2.83544
2007	102	1	1		13.6494	17	40	DFO	DE	PJM	1.6618
2008	102	1	1		13.6494	17	41	DFO	DE	PJM	0
2001	107	2	2		19.4695	15	37	DFO	DE	PJM	26.0338
2002	107	2	2		19.4695	15	38	DFO	DE	PJM	1.59203
2003	107	2	2		19.4695	15	39	DFO	DE	PJM	0
2004	107	2	2		19.4695	15	40	DFO	DE	PJM	0
2005	107	2	2		19.4695	15	41	DFO	DE	PJM	0
2006	107	2	2		19.4695	15	42	DFO	DE	PJM	0.516125
2007	107	2	2		19.4695	15	43	DFO	DE	PJM	0.304912
2008	107	2	2		19.4695	15	44	DFO	DE	PJM	0
2001	123	2	1	startup	12.4408	16	33	DFO	DC	PJM	31.8126
2002	123	1	1		12.4408	16	34	DFO	DC	PJM	4.95969
2003	123	1	1		16.2384	16	35	DFO	DC	PJM	0
2004	123	1	1		16.2384	16	36	DFO	DC	PJM	0
2005	123	1	1		16.2384	16	37	DFO	DC	PJM	0
2006	123	1	1		16.2384	16	38	DFO	DC	PJM	1.57594
2007	123	1	1		16.2384	16	39	DFO	DC	PJM	1.06418
2008	123	1	1		16.2384	16	40	DFO	DC	PJM	0
2001	124	2	1	startup	12.2895	16	33	DFO	DC	PJM	31.97
2002	124	1	1		12.2895	16	34	DFO	DC	PJM	5.0877
2003	124	1	1		16.2384	16	35	DFO	DC	PJM	0
2004	124	1	1		16.2384	16	36	DFO	DC	PJM	0
2005	124	1	1		16.2384	16	37	DFO	DC	PJM	0
2006	124	1	1		16.2384	16	38	DFO	DC	PJM	1.57594
2007	124	1	1		16.2384	16	39	DFO	DC	PJM	1.06418
2008	124	1	1		16.2384	16	40	DFO	DC	PJM	0
2001	126	2	1	startup	12.7157	16	33	DFO	DC	PJM	31.5407
2002	126	1	1		12.7157	16	34	DFO	DC	PJM	4.74041
2003	126	1	1		16.2384	16	35	DFO	DC	PJM	0
2004	126	1	1		16.2384	16	36	DFO	DC	PJM	0
2005	126	1	1		16.2384	16	37	DFO	DC	PJM	0
2006	126	1	1		16.2384	16	38	DFO	DC	PJM	1.57594
2007	126	1	1		16.2384	16	39	DFO	DC	PJM	1.06418
2008	126	1	1		16.2384	16	40	DFO	DC	PJM	0
2001	127	2	1	startup	11.5286	16	33	DFO	DC	PJM	32.8796
2002	127	1	1		11.5286	16	34	DFO	DC	PJM	5.88669
2003	127	1	1		16.2384	16	35	DFO	DC	PJM	0
2004	127	1	1		16.2384	16	36	DFO	DC	PJM	0
2005	127	1	1		16.2384	16	37	DFO	DC	PJM	0
2006	127	1	1		16.2384	16	38	DFO	DC	PJM	1.57594
2007	127	1	1		16.2384	16	39	DFO	DC	PJM	1.06418
2008	127	1	1		16.2384	16	40	DFO	DC	PJM	0
2001	128	2	1	startup	12.3518	16	33	DFO	DC	PJM	31.9025
2002	128	1	1		12.3518	16	34	DFO	DC	PJM	5.03065
2003	128	1	1		16.2384	16	35	DFO	DC	PJM	0
2004	128	1	1		16.2384	16	36	DFO	DC	PJM	0
2005	128	1	1		16.2384	16	37	DFO	DC	PJM	0
2006	128	1	1		16.2384	16	38	DFO	DC	PJM	1.57594
2007	128	1	1		16.2384	16	39	DFO	DC	PJM	1.06418
2008	128	1	1		16.2384	16	40	DFO	DC	PJM	0
2001	129	2	1	startup	12.0504	16	33	DFO	DC	PJM	32.2374
2002	129	1	1		12.0504	16	34	DFO	DC	PJM	5.31794
2003	129	1	1		16.2384	16	35	DFO	DC	PJM	0
2004	129	1	1		16.2384	16	36	DFO	DC	PJM	0
2005	129	1	1		16.2384	16	37	DFO	DC	PJM	0
2006	129	1	1		16.2384	16	38	DFO	DC	PJM	1.57594
2007	129	1	1		16.2384	16	39	DFO	DC	PJM	1.06418
2008	129	1	1		16.2384	16	40	DFO	DC	PJM	0
2001	130	2	1	startup	12.5323	16	33	DFO	DC	PJM	31.722
2002	130	1	1		12.5323	16	34	DFO	DC	PJM	4.88665
2003	130	1	1		16.2384	16	35	DFO	DC	PJM	0
2004	130	1	1		16.2384	16	36	DFO	DC	PJM	0
2005	130	1	1		16.2384	16	37	DFO	DC	PJM	0
2006	130	1	1		16.2384	16	38	DFO	DC	PJM	1.57594
2007	130	1	1		16.2384	16	39	DFO	DC	PJM	1.06418
2008	130	1	1		16.2384	16	40	DFO	DC	PJM	0
2001	131	2	1	startup	11.5185	16	33	DFO	DC	PJM	32.8931
2002	131	1	1		11.5185	16	34	DFO	DC	PJM	5.89778
2003	131	1	1		16.2384	16	35	DFO	DC	PJM	0
2004	131	1	1		16.2384	16	36	DFO	DC	PJM	0
2005	131	1	1		16.2384	16	37	DFO	DC	PJM	0
2006	131	1	1		16.2384	16	38	DFO	DC	PJM	1.57594
2007	131	1	1		16.2384	16	39	DFO	DC	PJM	1.06418
2008	131	1	1		16.2384	16	40	DFO	DC	PJM	0
2001	132	2	1	startup	11.539	16	33	DFO	DC	PJM	32.8656
2002	132	1	1		11.539	16	34	DFO	DC	PJM	5.87517
2003	132	1	1		16.2384	16	35	DFO	DC	PJM	0
2004	132	1	1		16.2384	16	36	DFO	DC	PJM	0
2005	132	1	1		16.2384	16	37	DFO	DC	PJM	0
2006	132	1	1		16.2384	16	38	DFO	DC	PJM	1.57594
2007	132	1	1		16.2384	16	39	DFO	DC	PJM	1.06418
2008	132	1	1		16.2384	16	40	DFO	DC	PJM	0
2001	133	2	1	startup	11.5065	16	33	DFO	DC	PJM	32.909
2002	133	1	1		11.5065	16	34	DFO	DC	PJM	5.91095
2003	133	1	1		16.2384	16	35	DFO	DC	PJM	0
2004	133	1	1		16.2384	16	36	DFO	DC	PJM	0
2005	133	1	1		16.2384	16	37	DFO	DC	PJM	0
2006	133	1	1		16.2384	16	38	DFO	DC	PJM	1.57594
2007	133	1	1		16.2384	16	39	DFO	DC	PJM	1.06418
2008	133	1	1		16.2384	16	40	DFO	DC	PJM	0
2001	134	2	1	startup	11.3477	16	33	DFO	DC	PJM	33.1213
2002	134	1	1		11.3477	16	34	DFO	DC	PJM	6.09171
2003	134	1	1		16.2384	16	35	DFO	DC	PJM	0
2004	134	1	1		16.2384	16	36	DFO	DC	PJM	0
2005	134	1	1		16.2384	16	37	DFO	DC	PJM	0
2006	134	1	1		16.2384	16	38	DFO	DC	PJM	1.57594
2007	134	1	1		16.2384	16	39	DFO	DC	PJM	1.06418
2008	134	1	1		16.2384	16	40	DFO	DC	PJM	0
2001	135	2	1	startup	11.4618	16	33	DFO	DC	PJM	32.9689
2002	135	1	1		11.4618	16	34	DFO	DC	PJM	5.96025
2003	135	1	1		16.2384	16	35	DFO	DC	PJM	0
2004	135	1	1		16.2384	16	36	DFO	DC	PJM	0
2005	135	1	1		16.2384	16	37	DFO	DC	PJM	0
2006	135	1	1		16.2384	16	38	DFO	DC	PJM	1.57594
2007	135	1	1		16.2384	16	39	DFO	DC	PJM	1.06418
2008	135	1	1		16.2384	16	40	DFO	DC	PJM	0
2001	136	2	1	startup	11.3921	16	33	DFO	DC	PJM	33.0619
2002	136	1	1		11.3921	16	34	DFO	DC	PJM	6.03926
2003	136	1	1		16.2384	16	35	DFO	DC	PJM	0
2004	136	1	1		16.2384	16	36	DFO	DC	PJM	0
2005	136	1	1		16.2384	16	37	DFO	DC	PJM	0
2006	136	1	1		16.2384	16	38	DFO	DC	PJM	1.57594
2007	136	1	1		16.2384	16	39	DFO	DC	PJM	1.06418
2008	136	1	1		16.2384	16	40	DFO	DC	PJM	0
2001	137	2	1	startup	11.334	16	33	DFO	DC	PJM	33.1395
2002	137	1	1		11.334	16	34	DFO	DC	PJM	6.10782
2003	137	1	1		16.2384	16	35	DFO	DC	PJM	0
2004	137	1	1		16.2384	16	36	DFO	DC	PJM	0
2005	137	1	1		16.2384	16	37	DFO	DC	PJM	0
2006	137	1	1		16.2384	16	38	DFO	DC	PJM	1.57594
2007	137	1	1		16.2384	16	39	DFO	DC	PJM	1.06418
2008	137	1	1		16.2384	16	40	DFO	DC	PJM	0
2001	138	2	1	startup	12.0502	16	33	DFO	DC	PJM	32.2376
2002	138	1	1		12.0502	16	34	DFO	DC	PJM	5.31812
2003	138	1	1		16.2384	16	35	DFO	DC	PJM	0
2004	138	1	1		16.2384	16	36	DFO	DC	PJM	0
2005	138	1	1		16.2384	16	37	DFO	DC	PJM	0
2006	138	1	1		16.2384	16	38	DFO	DC	PJM	1.57594
2007	138	1	1		16.2384	16	39	DFO	DC	PJM	1.06418
2008	138	1	1		16.2384	16	40	DFO	DC	PJM	0
2001	177	2	2		16.3802	14.7	32	NG	IL	PJM	40.4601
2002	177	2	2		16.3802	14.7	33	NG	IL	PJM	9.58844
2003	177	2	3	retire	16.3802	14.7	34	NG	IL	PJM	0.108857
2001	178	2	2		17.8228	14.1	32	NG	IL	PJM	38.3105
2002	178	2	2		17.8228	14.1	33	NG	IL	PJM	8.11319
2003	178	2	3	retire	17.8228	14.1	34	NG	IL	PJM	0
2001	179	2	2		16.3802	12.3	32	NG	IL	PJM	40.4601
2002	179	2	2		16.3802	12.3	33	NG	IL	PJM	9.58844
2003	179	2	3	retire	16.3802	12.3	34	NG	IL	PJM	0.108857
2001	180	2	2		16.3802	14.8	32	NG	IL	PJM	40.4601
2002	180	2	2		16.3802	14.8	33	NG	IL	PJM	9.58844
2003	180	2	3	retire	16.3802	14.8	34	NG	IL	PJM	0.108857
2001	181	2	2		15.7842	14.1	5	NG	IL	PJM	43.3804
2002	181	2	2		15.7842	14.1	6	NG	IL	PJM	11.391
2003	181	2	3	retire	15.7842	14.1	7	NG	IL	PJM	0.301146
2001	182	2	2		16.905	14.2	5	NG	IL	PJM	41.3384
2002	182	2	2		16.905	14.2	6	NG	IL	PJM	9.98888
2003	182	2	3	retire	16.905	14.2	7	NG	IL	PJM	0.102429
2001	183	2	2		16.905	14.2	32	NG	IL	PJM	39.6236
2002	183	2	2		16.905	14.2	33	NG	IL	PJM	9.04747
2003	183	2	3	retire	16.905	14.2	34	NG	IL	PJM	0.0592287
2001	184	2	2		16.905	14.2	32	NG	IL	PJM	39.6236
2002	184	2	2		16.905	14.2	33	NG	IL	PJM	9.04747
2003	184	2	3	retire	16.905	14.2	34	NG	IL	PJM	0.0592287
2001	185	2	2		18.1823	15.1	32	NG	IL	PJM	37.8608
2002	185	2	2		18.1823	15.1	33	NG	IL	PJM	7.76563
2003	185	2	3	retire	18.1823	15.1	34	NG	IL	PJM	0
2001	186	2	2		18.1823	13	32	NG	IL	PJM	37.8608
2002	186	2	2		18.1823	13	33	NG	IL	PJM	7.76563
2003	186	2	3	retire	18.1823	13	34	NG	IL	PJM	0
2001	187	2	2		18.1823	13.6	32	NG	IL	PJM	37.8608
2002	187	2	2		18.1823	13.6	33	NG	IL	PJM	7.76563
2003	187	2	3	retire	18.1823	13.6	34	NG	IL	PJM	0
2001	188	2	2		19.9397	13.7	31	NG	IL	PJM	35.9948
2002	188	2	2		19.9397	13.7	32	NG	IL	PJM	6.2829
2003	188	2	3	retire	19.9397	13.7	33	NG	IL	PJM	0
2001	189	2	2		19.9397	14	31	NG	IL	PJM	35.9948
2002	189	2	2		19.9397	14	32	NG	IL	PJM	6.2829
2003	189	2	3	retire	19.9397	14	33	NG	IL	PJM	0
2001	190	2	2		19.9397	13.6	31	NG	IL	PJM	35.9948
2002	190	2	2		19.9397	13.6	32	NG	IL	PJM	6.2829
2003	190	2	3	retire	19.9397	13.6	33	NG	IL	PJM	0
2001	191	2	2		17.3957	8.3	31	NG	IL	PJM	38.9471
2002	191	2	2		17.3957	8.3	32	NG	IL	PJM	8.58161
2003	191	2	3	retire	17.3957	8.3	33	NG	IL	PJM	0.0144313
2001	192	2	2		16.5162	17.3	33	NG	IL	PJM	40.1666
2002	192	2	2		16.5162	17.3	34	NG	IL	PJM	9.40967
2003	192	2	2		16.5162	17.3	35	NG	IL	PJM	0.0943968
2004	192	2	3	retire	16.5162	17.3	36	NG	IL	PJM	0.0352387
2001	193	2	2		16.5162	13.7	33	NG	IL	PJM	40.1666
2002	193	2	2		16.5162	13.7	34	NG	IL	PJM	9.40967
2003	193	2	2		16.5162	13.7	35	NG	IL	PJM	0.0943968
2004	193	2	3	retire	16.5162	13.7	36	NG	IL	PJM	0.0352387
2001	194	2	2		16.5162	14.4	33	NG	IL	PJM	40.1666
2002	194	2	2		16.5162	14.4	34	NG	IL	PJM	9.40967
2003	194	2	2		16.5162	14.4	35	NG	IL	PJM	0.0943968
2004	194	2	3	retire	16.5162	14.4	36	NG	IL	PJM	0.0352387
2001	195	2	2		16.5162	13.9	33	NG	IL	PJM	40.1666
2002	195	2	2		16.5162	13.9	34	NG	IL	PJM	9.40967
2003	195	2	2		16.5162	13.9	35	NG	IL	PJM	0.0943968
2004	195	2	3	retire	16.5162	13.9	36	NG	IL	PJM	0.0352387
2001	196	2	2		18.7185	14.7	33	NG	IL	PJM	37.2091
2002	196	2	2		18.7185	14.7	34	NG	IL	PJM	7.22149
2003	196	2	2		18.7185	14.7	35	NG	IL	PJM	0
2004	196	2	3	retire	18.7185	14.7	36	NG	IL	PJM	0
2001	197	2	2		18.7185	14.7	33	NG	IL	PJM	37.2091
2002	197	2	2		18.7185	14.7	34	NG	IL	PJM	7.22149
2003	197	2	2		18.7185	14.7	35	NG	IL	PJM	0
2004	197	2	3	retire	18.7185	14.7	36	NG	IL	PJM	0
2001	198	2	2		18.7185	13.9	33	NG	IL	PJM	37.2091
2002	198	2	2		18.7185	13.9	34	NG	IL	PJM	7.22149
2003	198	2	2		18.7185	13.9	35	NG	IL	PJM	0
2004	198	2	3	retire	18.7185	13.9	36	NG	IL	PJM	0
2001	199	2	2		18.7185	14.2	33	NG	IL	PJM	37.2091
2002	199	2	2		18.7185	14.2	34	NG	IL	PJM	7.22149
2003	199	2	2		18.7185	14.2	35	NG	IL	PJM	0
2004	199	2	3	retire	18.7185	14.2	36	NG	IL	PJM	0
2001	200	2	2		18.8768	14.2	33	NG	IL	PJM	37.0378
2002	200	2	2		18.8768	14.2	34	NG	IL	PJM	7.07754
2003	200	2	2		18.8768	14.2	35	NG	IL	PJM	0
2004	200	2	3	retire	18.8768	14.2	36	NG	IL	PJM	0
2001	201	2	2		18.8768	13.8	33	NG	IL	PJM	37.0378
2002	201	2	2		18.8768	13.8	34	NG	IL	PJM	7.07754
2003	201	2	2		18.8768	13.8	35	NG	IL	PJM	0
2004	201	2	3	retire	18.8768	13.8	36	NG	IL	PJM	0
2001	202	2	2		18.8768	14.3	33	NG	IL	PJM	37.0378
2002	202	2	2		18.8768	14.3	34	NG	IL	PJM	7.07754
2003	202	2	2		18.8768	14.3	35	NG	IL	PJM	0
2004	202	2	3	retire	18.8768	14.3	36	NG	IL	PJM	0
2001	203	2	2		18.8768	13.7	33	NG	IL	PJM	37.0378
2002	203	2	2		18.8768	13.7	34	NG	IL	PJM	7.07754
2003	203	2	2		18.8768	13.7	35	NG	IL	PJM	0
2004	203	2	3	retire	18.8768	13.7	36	NG	IL	PJM	0
2001	208	2	2		16.857	14.6	31	NG	IL	PJM	39.7564
2002	208	2	2		16.857	14.6	32	NG	IL	PJM	9.12993
2003	208	2	3	retire	16.857	14.6	33	NG	IL	PJM	0.0653676
2001	209	2	2		16.857	15	31	NG	IL	PJM	39.7564
2002	209	2	2		16.857	15	32	NG	IL	PJM	9.12993
2003	209	2	3	retire	16.857	15	33	NG	IL	PJM	0.0653676
2001	210	2	2		16.857	15.1	31	NG	IL	PJM	39.7564
2002	210	2	2		16.857	15.1	32	NG	IL	PJM	9.12993
2003	210	2	3	retire	16.857	15.1	33	NG	IL	PJM	0.0653676
2001	211	2	2		16.857	14.7	31	NG	IL	PJM	39.7564
2002	211	2	2		16.857	14.7	32	NG	IL	PJM	9.12993
2003	211	2	3	retire	16.857	14.7	33	NG	IL	PJM	0.0653676
2001	212	2	2		15.7698	14.9	31	NG	IL	PJM	41.5762
2002	212	2	2		15.7698	14.9	32	NG	IL	PJM	10.3327
2003	212	2	3	retire	15.7698	14.9	33	NG	IL	PJM	0.172374
2001	213	2	2		15.7698	14.6	31	NG	IL	PJM	41.5762
2002	213	2	2		15.7698	14.6	32	NG	IL	PJM	10.3327
2003	213	2	3	retire	15.7698	14.6	33	NG	IL	PJM	0.172374
2001	214	2	2		15.7698	14.4	31	NG	IL	PJM	41.5762
2002	214	2	2		15.7698	14.4	32	NG	IL	PJM	10.3327
2003	214	2	3	retire	15.7698	14.4	33	NG	IL	PJM	0.172374
2001	215	2	2		15.7698	15.3	31	NG	IL	PJM	41.5762
2002	215	2	2		15.7698	15.3	32	NG	IL	PJM	10.3327
2003	215	2	3	retire	15.7698	15.3	33	NG	IL	PJM	0.172374
2001	216	2	2		16.0035	14.7	31	NG	IL	PJM	41.1686
2002	216	2	2		16.0035	14.7	32	NG	IL	PJM	10.0477
2003	216	2	3	retire	16.0035	14.7	33	NG	IL	PJM	0.146074
2001	217	2	2		16.0035	15.1	31	NG	IL	PJM	41.1686
2002	217	2	2		16.0035	15.1	32	NG	IL	PJM	10.0477
2003	217	2	3	retire	16.0035	15.1	33	NG	IL	PJM	0.146074
2001	218	2	2		16.0035	14.7	31	NG	IL	PJM	41.1686
2002	218	2	2		16.0035	14.7	32	NG	IL	PJM	10.0477
2003	218	2	3	retire	16.0035	14.7	33	NG	IL	PJM	0.146074
2001	219	2	2		16.608	14.7	30	NG	IL	PJM	40.2061
2002	219	2	2		16.608	14.7	31	NG	IL	PJM	9.41699
2003	219	2	3	retire	16.608	14.7	32	NG	IL	PJM	0.090513
2001	220	2	2		19.3	9.5	30	NG	IL	PJM	36.7142
2002	220	2	2		19.3	9.5	31	NG	IL	PJM	6.81479
2003	220	2	3	retire	19.3	9.5	32	NG	IL	PJM	0
2001	221	2	2		19.3	9.8	30	NG	IL	PJM	36.7142
2002	221	2	2		19.3	9.8	31	NG	IL	PJM	6.81479
2003	221	2	3	retire	19.3	9.8	32	NG	IL	PJM	0
2001	222	2	2		21.9953	10.4	30	NG	IL	PJM	34.0406
2002	222	2	2		21.9953	10.4	31	NG	IL	PJM	5.09328
2003	222	2	3	retire	21.9953	10.4	32	NG	IL	PJM	0
2001	223	2	2		19.3	9.9	30	DFO	IL	PJM	26.3223
2002	223	2	2		19.3	9.9	31	DFO	IL	PJM	1.71724
2003	223	2	3	retire	19.3	9.9	32	DFO	IL	PJM	0
2001	224	2	2		15.3375	15.8	32	NG	IL	PJM	42.272
2002	224	2	2		15.3375	15.8	33	NG	IL	PJM	10.822
2003	224	2	3	retire	15.3375	15.8	34	NG	IL	PJM	0.305697
2001	225	2	2		15.3375	14.5	32	NG	IL	PJM	42.272
2002	225	2	2		15.3375	14.5	33	NG	IL	PJM	10.822
2003	225	2	3	retire	15.3375	14.5	34	NG	IL	PJM	0.305697
2001	226	2	2		15.3375	14.6	32	NG	IL	PJM	42.272
2002	226	2	2		15.3375	14.6	33	NG	IL	PJM	10.822
2003	226	2	3	retire	15.3375	14.6	34	NG	IL	PJM	0.305697
2001	227	2	2		15.3375	14	32	NG	IL	PJM	42.272
2002	227	2	2		15.3375	14	33	NG	IL	PJM	10.822
2003	227	2	3	retire	15.3375	14	34	NG	IL	PJM	0.305697
2001	228	2	2		15.917	14.1	32	NG	IL	PJM	41.2516
2002	228	2	2		15.917	14.1	33	NG	IL	PJM	10.1132
2003	228	2	3	retire	15.917	14.1	34	NG	IL	PJM	0.152654
2001	230	2	2		15.917	14.1	32	NG	IL	PJM	41.2516
2002	230	2	2		15.917	14.1	33	NG	IL	PJM	10.1132
2003	230	2	3	retire	15.917	14.1	34	NG	IL	PJM	0.152654
2001	231	2	2		15.917	13.9	32	NG	IL	PJM	41.2516
2002	231	2	2		15.917	13.9	33	NG	IL	PJM	10.1132
2003	231	2	3	retire	15.917	13.9	34	NG	IL	PJM	0.152654
2001	236	2	2		15.465	18.4	32	NG	IL	PJM	42.042
2002	236	2	2		15.465	18.4	33	NG	IL	PJM	10.6645
2003	236	2	3	retire	15.465	18.4	34	NG	IL	PJM	0.251264
2001	240	2	2		14.82	18.3	32	NG	IL	PJM	43.2688
2002	240	2	2		14.82	18.3	33	NG	IL	PJM	11.4974
2003	240	2	3	retire	14.82	18.3	34	NG	IL	PJM	0.567676
2001	245	2	2		16.9818	12.8	32	DFO	IL	PJM	28.0173
2002	245	2	2		16.9818	12.8	33	DFO	IL	PJM	2.53484
2003	245	2	3	retire	16.9818	12.8	34	DFO	IL	PJM	0
2001	246	2	2		16.9818	12.4	32	DFO	IL	PJM	28.0173
2002	246	2	2		16.9818	12.4	33	DFO	IL	PJM	2.53484
2003	246	2	3	retire	16.9818	12.4	34	DFO	IL	PJM	0
2001	247	2	2		17.2662	11.4	32	DFO	IL	PJM	27.8038
2002	247	2	2		17.2662	11.4	33	DFO	IL	PJM	2.42185
2003	247	2	3	retire	17.2662	11.4	34	DFO	IL	PJM	0
2001	248	2	2		17.2662	13.5	32	DFO	IL	PJM	27.8038
2002	248	2	2		17.2662	13.5	33	DFO	IL	PJM	2.42185
2003	248	2	3	retire	17.2662	13.5	34	DFO	IL	PJM	0
2001	249	2	2		16.4805	11	31	DFO	IL	PJM	28.4169
2002	249	2	2		16.4805	11	32	DFO	IL	PJM	2.74687
2003	249	2	3	retire	16.4805	11	33	DFO	IL	PJM	0
2001	250	2	2		16.4805	12.8	31	DFO	IL	PJM	28.4169
2002	250	2	2		16.4805	12.8	32	DFO	IL	PJM	2.74687
2003	250	2	3	retire	16.4805	12.8	33	DFO	IL	PJM	0
2001	251	2	2		17.0063	12.5	31	DFO	IL	PJM	28.022
2002	251	2	2		17.0063	12.5	32	DFO	IL	PJM	2.5379
2003	251	2	3	retire	17.0063	12.5	33	DFO	IL	PJM	0
2001	252	2	2		18.728	13.1	31	DFO	IL	PJM	26.7289
2002	252	2	2		18.728	13.1	32	DFO	IL	PJM	1.88766
2003	252	2	3	retire	18.728	13.1	33	DFO	IL	PJM	0
2001	290	2	2		16.6	13.5	31	NG	IL	PJM	40.1563
2002	290	2	2		16.6	13.5	32	NG	IL	PJM	9.39154
2003	290	2	2		16.6	13.5	33	NG	IL	PJM	0.0896695
2004	290	2	2		16.6	13.5	34	NG	IL	PJM	0.0288615
2005	290	2	2		16.6	13.5	35	NG	IL	PJM	2.49584
2006	290	2	2		16.6	13.5	36	NG	IL	PJM	9.13559
2007	290	2	2		16.6	13.5	37	NG	IL	PJM	10.053
2008	290	2	2		16.6	13.5	38	NG	IL	PJM	6.7869
2001	291	2	2		16.6	13.5	31	NG	IL	PJM	40.1563
2002	291	2	2		16.6	13.5	32	NG	IL	PJM	9.39154
2003	291	2	2		16.6	13.5	33	NG	IL	PJM	0.0896695
2004	291	2	2		16.6	13.5	34	NG	IL	PJM	0.0288615
2005	291	2	2		16.6	13.5	35	NG	IL	PJM	2.49584
2006	291	2	2		16.6	13.5	36	NG	IL	PJM	9.13559
2007	291	2	2		16.6	13.5	37	NG	IL	PJM	10.053
2008	291	2	2		16.6	13.5	38	NG	IL	PJM	6.7869
2001	292	2	2		16.6	13.5	31	NG	IL	PJM	40.1563
2002	292	2	2		16.6	13.5	32	NG	IL	PJM	9.39154
2003	292	2	2		16.6	13.5	33	NG	IL	PJM	0.0896695
2004	292	2	2		16.6	13.5	34	NG	IL	PJM	0.0288615
2005	292	2	2		16.6	13.5	35	NG	IL	PJM	2.49584
2006	292	2	2		16.6	13.5	36	NG	IL	PJM	9.13559
2007	292	2	2		16.6	13.5	37	NG	IL	PJM	10.053
2008	292	2	2		16.6	13.5	38	NG	IL	PJM	6.7869
2001	293	2	2		16.6	13.5	31	NG	IL	PJM	40.1563
2002	293	2	2		16.6	13.5	32	NG	IL	PJM	9.39154
2003	293	2	2		16.6	13.5	33	NG	IL	PJM	0.0896695
2004	293	2	2		16.6	13.5	34	NG	IL	PJM	0.0288615
2005	293	2	2		16.6	13.5	35	NG	IL	PJM	2.49584
2006	293	2	2		16.6	13.5	36	NG	IL	PJM	9.13559
2007	293	2	2		16.6	13.5	37	NG	IL	PJM	10.053
2008	293	2	2		16.6	13.5	38	NG	IL	PJM	6.7869
2001	294	2	2		16.75	20.5	31	NG	IL	PJM	39.9207
2002	294	2	2		16.75	20.5	32	NG	IL	PJM	9.23885
2003	294	2	2		16.75	20.5	33	NG	IL	PJM	0.0754855
2004	294	2	2		16.75	20.5	34	NG	IL	PJM	0.0117255
2005	294	2	2		16.75	20.5	35	NG	IL	PJM	2.3202
2006	294	2	2		16.75	20.5	36	NG	IL	PJM	8.98902
2007	294	2	2		16.75	20.5	37	NG	IL	PJM	9.76995
2008	294	2	2		16.75	20.5	38	NG	IL	PJM	6.51326
2001	295	2	2		16.75	20.5	31	NG	IL	PJM	39.9207
2002	295	2	2		16.75	20.5	32	NG	IL	PJM	9.23885
2003	295	2	2		16.75	20.5	33	NG	IL	PJM	0.0754855
2004	295	2	2		16.75	20.5	34	NG	IL	PJM	0.0117255
2005	295	2	2		16.75	20.5	35	NG	IL	PJM	2.3202
2006	295	2	2		16.75	20.5	36	NG	IL	PJM	8.98902
2007	295	2	2		16.75	20.5	37	NG	IL	PJM	9.76995
2008	295	2	2		16.75	20.5	38	NG	IL	PJM	6.51326
2001	296	2	2		16.75	20.5	31	NG	IL	PJM	39.9207
2002	296	2	2		16.75	20.5	32	NG	IL	PJM	9.23885
2003	296	2	2		16.75	20.5	33	NG	IL	PJM	0.0754855
2004	296	2	2		16.75	20.5	34	NG	IL	PJM	0.0117255
2005	296	2	2		16.75	20.5	35	NG	IL	PJM	2.3202
2006	296	2	2		16.75	20.5	36	NG	IL	PJM	8.98902
2007	296	2	2		16.75	20.5	37	NG	IL	PJM	9.76995
2008	296	2	2		16.75	20.5	38	NG	IL	PJM	6.51326
2001	297	2	2		16.75	20.5	31	NG	IL	PJM	39.9207
2002	297	2	2		16.75	20.5	32	NG	IL	PJM	9.23885
2003	297	2	2		16.75	20.5	33	NG	IL	PJM	0.0754855
2004	297	2	2		16.75	20.5	34	NG	IL	PJM	0.0117255
2005	297	2	2		16.75	20.5	35	NG	IL	PJM	2.3202
2006	297	2	2		16.75	20.5	36	NG	IL	PJM	8.98902
2007	297	2	2		16.75	20.5	37	NG	IL	PJM	9.76995
2008	297	2	2		16.75	20.5	38	NG	IL	PJM	6.51326
2001	299	2	2		10.9505	10	34	DFO	IL	PJM	33.6254
2002	299	2	2		10.9505	10	35	DFO	IL	PJM	6.54261
2003	299	2	2		10.9505	10	36	DFO	IL	PJM	1.85804
2004	299	2	2		10.9505	10	37	DFO	IL	PJM	0.0691685
2005	299	2	2		10.9505	10	38	DFO	IL	PJM	2.64528
2006	299	2	2		10.9505	10	39	DFO	IL	PJM	4.79182
2007	299	2	2		10.9505	10	40	DFO	IL	PJM	2.50893
2008	299	2	2		10.9505	10	41	DFO	IL	PJM	0.125424
2001	306	1	1		16	16	31	NG	IL	PJM	41.1746
2002	306	1	1		16	16	32	NG	IL	PJM	10.052
2003	306	1	1		16	16	33	NG	IL	PJM	0.146405
2004	306	1	1		16	16	34	NG	IL	PJM	0.0974055
2005	306	1	1		16	16	35	NG	IL	PJM	3.34039
2006	306	1	1		16	16	36	NG	IL	PJM	9.80944
2007	306	1	1		16	16	37	NG	IL	PJM	11.2447
2008	306	1	1		16	16	38	NG	IL	PJM	7.98309
2001	307	1	1		16	16	31	NG	IL	PJM	41.1746
2002	307	1	1		16	16	32	NG	IL	PJM	10.052
2003	307	1	1		16	16	33	NG	IL	PJM	0.146405
2004	307	1	1		16	16	34	NG	IL	PJM	0.0974055
2005	307	1	1		16	16	35	NG	IL	PJM	3.34039
2006	307	1	1		16	16	36	NG	IL	PJM	9.80944
2007	307	1	1		16	16	37	NG	IL	PJM	11.2447
2008	307	1	1		16	16	38	NG	IL	PJM	7.98309
2001	308	1	1		16	16	31	NG	IL	PJM	41.1746
2002	308	1	1		16	16	32	NG	IL	PJM	10.052
2003	308	1	1		16	16	33	NG	IL	PJM	0.146405
2004	308	1	1		16	16	34	NG	IL	PJM	0.0974055
2005	308	1	1		16	16	35	NG	IL	PJM	3.34039
2006	308	1	1		16	16	36	NG	IL	PJM	9.80944
2007	308	1	1		16	16	37	NG	IL	PJM	11.2447
2008	308	1	1		16	16	38	NG	IL	PJM	7.98309
2001	309	1	1		16	16	31	NG	IL	PJM	41.1746
2002	309	1	1		16	16	32	NG	IL	PJM	10.052
2003	309	1	1		16	16	33	NG	IL	PJM	0.146405
2004	309	1	1		16	16	34	NG	IL	PJM	0.0974055
2005	309	1	1		16	16	35	NG	IL	PJM	3.34039
2006	309	1	1		16	16	36	NG	IL	PJM	9.80944
2007	309	1	1		16	16	37	NG	IL	PJM	11.2447
2008	309	1	1		16	16	38	NG	IL	PJM	7.98309
2005	325	1	1		11.9533	116	0	NG	IL	PJM	16.47
2006	325	1	1		12.5246	116	1	NG	IL	PJM	16.976
2007	325	1	1		12.5246	116	2	NG	IL	PJM	28.2622
2008	325	1	1		12.5246	108	3	NG	IL	PJM	20.4875
2001	477	1	1		13.5	17	31	DFO	IL	PJM	30.8272
2002	477	1	1		13.5	17	32	DFO	IL	PJM	4.18915
2003	477	1	1		13.5	17	33	DFO	IL	PJM	0.189527
2004	477	1	1		13.5	17	34	DFO	IL	PJM	0
2005	477	1	1		13.5	17	35	DFO	IL	PJM	0.50921
2006	477	1	1		13.5	17	36	DFO	IL	PJM	2.96681
2007	477	1	1		13.5	17	37	DFO	IL	PJM	1.70412
2008	477	1	1		13.5	17	38	DFO	IL	PJM	0
2001	536	1	1		16.551	20	28	DFO	IN	PJM	28.4331
2002	536	1	1		16.551	20	29	DFO	IN	PJM	2.75725
2003	536	1	1		16.551	20	30	DFO	IN	PJM	0
2004	536	1	1		16.551	20	31	DFO	IN	PJM	0
2005	536	1	1		16.551	20	32	DFO	IN	PJM	0
2006	536	1	1		16.551	20	33	DFO	IN	PJM	1.45084
2007	536	1	1		16.551	20	34	DFO	IN	PJM	1.00452
2008	536	1	1		16.551	20	35	DFO	IN	PJM	0
2001	537	1	1		16.551	20	28	DFO	IN	PJM	28.4331
2002	537	1	1		16.551	20	29	DFO	IN	PJM	2.75725
2003	537	1	1		16.551	20	30	DFO	IN	PJM	0
2004	537	1	1		16.551	20	31	DFO	IN	PJM	0
2005	537	1	1		16.551	20	32	DFO	IN	PJM	0
2006	537	1	1		16.551	20	33	DFO	IN	PJM	1.45084
2007	537	1	1		16.551	20	34	DFO	IN	PJM	1.00452
2008	537	1	1		16.551	20	35	DFO	IN	PJM	0
2001	538	1	1		16.551	20	28	DFO	IN	PJM	28.4331
2002	538	1	1		16.551	20	29	DFO	IN	PJM	2.75725
2003	538	1	1		16.551	20	30	DFO	IN	PJM	0
2004	538	1	1		16.551	20	31	DFO	IN	PJM	0
2005	538	1	1		16.551	20	32	DFO	IN	PJM	0
2006	538	1	1		16.551	20	33	DFO	IN	PJM	1.45084
2007	538	1	1		16.551	20	34	DFO	IN	PJM	1.00452
2008	538	1	1		16.551	20	35	DFO	IN	PJM	0
2001	539	1	1		13.4105	78	7	NG	IN	PJM	49.0658
2002	539	1	1		13.4105	82	8	NG	IN	PJM	15.0779
2003	539	1	1		13.4105	82	9	NG	IN	PJM	2.4625
2004	539	1	1		13.4105	82	10	NG	IN	PJM	1.2014
2005	539	1	1		13.4105	82	11	NG	IN	PJM	10.2962
2006	539	1	1		13.4105	82	12	NG	IN	PJM	14.2684
2007	539	1	1		13.4105	82	13	NG	IN	PJM	21.91
2008	539	1	1		13.4105	82	14	NG	IN	PJM	15.8109
2001	540	1	1		13.0076	79	6	NG	IN	PJM	50.3538
2002	540	1	1		13.0076	82	7	NG	IN	PJM	15.9341
2003	540	1	1		13.0076	82	8	NG	IN	PJM	3.16862
2004	540	1	1		13.0076	82	9	NG	IN	PJM	1.51426
2005	540	1	1		13.0076	82	10	NG	IN	PJM	11.7041
2006	540	1	1		13.0076	82	11	NG	IN	PJM	15.1746
2007	540	1	1		13.0076	82	12	NG	IN	PJM	24.1889
2008	540	1	1		13.0076	82	13	NG	IN	PJM	17.5523
2002	541	1	1		10.9521	158	0	NG	IN	PJM	22.2838
2003	541	1	1		10.9521	158	1	NG	IN	PJM	9.33266
2004	541	1	1		10.9521	158	2	NG	IN	PJM	5.40068
2005	541	1	1		10.9521	158	3	NG	IN	PJM	21.5207
2006	541	1	1		10.9521	158	4	NG	IN	PJM	23.569
2007	541	1	1		10.9521	158	5	NG	IN	PJM	41.8353
2008	541	1	1		10.9521	158	6	NG	IN	PJM	32.4396
2001	559	1	1		16.063	31	33	NG	IN	PJM	40.9359
2002	559	1	1		16.063	31	34	NG	IN	PJM	9.90064
2003	559	1	1		16.269	31	35	NG	IN	PJM	0.117771
2004	559	1	1		16.269	31	36	NG	IN	PJM	0.0634769
2005	559	1	1		16.269	31	37	NG	IN	PJM	2.87501
2006	559	1	1		16.269	31	38	NG	IN	PJM	9.46833
2007	559	1	1		16.269	31	39	NG	IN	PJM	10.6201
2008	559	1	1		16.269	31	40	NG	IN	PJM	7.38113
2001	566	1	2	shutdown	12.5573	17	35	NG	IN	PJM	48.5516
2002	566	2	2		12.5573	17	36	NG	IN	PJM	14.9471
2003	566	2	2		12.5573	17	37	NG	IN	PJM	3.0277
2004	566	2	2		12.5573	17	38	NG	IN	PJM	1.45797
2005	566	2	2		12.5573	17	39	NG	IN	PJM	11.9765
2006	566	2	1	startup	12.5573	17	40	NG	IN	PJM	15.1842
2007	566	1	1		12.5573	17	41	NG	IN	PJM	24.2612
2008	566	1	1		12.5573	17	42	NG	IN	PJM	18.0907
2001	583	1	1		11.6937	105.8	8	NG	IN	PJM	54.6662
2002	583	1	1		11.6937	99	9	NG	IN	PJM	18.9074
2003	583	1	1		11.6937	99	10	NG	IN	PJM	6.07488
2004	583	1	1		11.6937	99	11	NG	IN	PJM	3.13709
2005	583	1	1		11.6937	99	12	NG	IN	PJM	16.959
2006	583	1	1		11.6937	99	13	NG	IN	PJM	19.2427
2007	583	1	1		11.6937	99	14	NG	IN	PJM	33.4208
2008	583	1	1		11.6937	99	15	NG	IN	PJM	24.9789
2001	584	1	1		13.3257	42	29	DFO	IN	PJM	31.0604
2002	584	1	1		13.3257	42	30	DFO	IN	PJM	4.35618
2003	584	1	1		16.3469	43	31	DFO	IN	PJM	0
2004	584	1	1		16.3469	43	32	DFO	IN	PJM	0
2005	584	1	1		16.3469	43	33	DFO	IN	PJM	0
2006	584	1	1		16.3469	43	34	DFO	IN	PJM	1.54414
2007	584	1	1		16.3469	43	35	DFO	IN	PJM	1.04928
2008	584	1	1		16.3469	43	36	DFO	IN	PJM	0
2001	585	1	1		13.3257	43	29	DFO	IN	PJM	31.0604
2002	585	1	1		13.3257	43	30	DFO	IN	PJM	4.35618
2003	585	1	1		15.3345	43	31	DFO	IN	PJM	0
2004	585	1	1		15.3345	43	32	DFO	IN	PJM	0
2005	585	1	1		15.3345	43	33	DFO	IN	PJM	0.16493
2006	585	1	1		15.3345	43	34	DFO	IN	PJM	2.03223
2007	585	1	1		15.3345	43	35	DFO	IN	PJM	1.28396
2008	585	1	1		15.3345	43	36	DFO	IN	PJM	0
2001	592	1	1		17.1572	16	33	DFO	IN	PJM	27.8626
2002	592	1	1		17.1572	15.5	34	DFO	IN	PJM	2.45236
2003	592	1	1		17.1572	16	35	DFO	IN	PJM	0
2004	592	1	1		17.1572	16	36	DFO	IN	PJM	0
2005	592	1	1		17.1572	16	37	DFO	IN	PJM	0
2006	592	1	1		17.1572	16	38	DFO	IN	PJM	1.13299
2007	592	1	1		17.1572	16	39	DFO	IN	PJM	0.851193
2008	592	1	1		17.1572	16	40	DFO	IN	PJM	0
2001	593	1	1		17.1572	16	33	DFO	IN	PJM	27.8626
2002	593	1	1		17.1572	15.5	34	DFO	IN	PJM	2.45236
2003	593	1	1		17.1572	16	35	DFO	IN	PJM	0
2004	593	1	1		17.1572	16	36	DFO	IN	PJM	0
2005	593	1	1		17.1572	16	37	DFO	IN	PJM	0
2006	593	1	1		17.1572	16	38	DFO	IN	PJM	1.13299
2007	593	1	1		17.1572	16	39	DFO	IN	PJM	0.851193
2008	593	1	1		17.1572	16	40	DFO	IN	PJM	0
2001	594	1	1		17.1572	15	33	DFO	IN	PJM	27.8626
2002	594	1	1		17.1572	15.5	34	DFO	IN	PJM	2.45236
2003	594	1	1		17.1572	16	35	DFO	IN	PJM	0
2004	594	1	1		17.1572	16	36	DFO	IN	PJM	0
2005	594	1	1		17.1572	16	37	DFO	IN	PJM	0
2006	594	1	1		17.1572	16	38	DFO	IN	PJM	1.13299
2007	594	1	1		17.1572	16	39	DFO	IN	PJM	0.851193
2008	594	1	1		17.1572	16	40	DFO	IN	PJM	0
2001	595	1	1		17.1572	15	33	DFO	IN	PJM	27.8626
2002	595	1	1		17.1572	15.5	34	DFO	IN	PJM	2.45236
2003	595	1	1		17.1572	16	35	DFO	IN	PJM	0
2004	595	1	1		17.1572	16	36	DFO	IN	PJM	0
2005	595	1	1		17.1572	16	37	DFO	IN	PJM	0
2006	595	1	1		17.1572	16	38	DFO	IN	PJM	1.13299
2007	595	1	1		17.1572	16	39	DFO	IN	PJM	0.851193
2008	595	1	1		17.1572	16	40	DFO	IN	PJM	0
2001	596	1	1		17.1352	15	32	DFO	IN	PJM	27.9022
2002	596	1	1		17.1352	15.5	33	DFO	IN	PJM	2.47391
2003	596	1	1		17.1352	16	34	DFO	IN	PJM	0
2004	596	1	1		17.1352	16	35	DFO	IN	PJM	0
2005	596	1	1		17.1352	16	36	DFO	IN	PJM	0
2006	596	1	1		17.1352	16	37	DFO	IN	PJM	1.14871
2007	596	1	1		17.1352	16	38	DFO	IN	PJM	0.858853
2008	596	1	1		17.1352	16	39	DFO	IN	PJM	0
2001	597	1	1		17.1352	16	32	DFO	IN	PJM	27.9022
2002	597	1	1		17.1352	15.5	33	DFO	IN	PJM	2.47391
2003	597	1	1		17.1352	16	34	DFO	IN	PJM	0
2004	597	1	1		17.1352	16	35	DFO	IN	PJM	0
2005	597	1	1		17.1352	16	36	DFO	IN	PJM	0
2006	597	1	1		17.1352	16	37	DFO	IN	PJM	1.14871
2007	597	1	1		17.1352	16	38	DFO	IN	PJM	0.858853
2008	597	1	1		17.1352	16	39	DFO	IN	PJM	0
2001	616	1	1		13.5	50	30	NG	IN	PJM	46.5171
2002	616	1	1		13.5	50	31	NG	IN	PJM	13.5722
2003	616	1	1		20.4087	50	32	NG	IN	PJM	0
2004	616	1	1		20.4087	50	33	NG	IN	PJM	0
2005	616	1	1		20.4087	50	34	NG	IN	PJM	0.699394
2006	616	1	1		20.4087	50	35	NG	IN	PJM	5.96753
2007	616	1	1		20.4087	50	36	NG	IN	PJM	6.20121
2008	616	1	1		20.4087	50	37	NG	IN	PJM	1.77792
2001	617	1	1		11.01	65	20	NG	IN	PJM	55.7275
2002	617	1	1		11.01	65	21	NG	IN	PJM	19.813
2003	617	1	1		15.8328	65	22	NG	IN	PJM	0.195014
2004	617	1	1		15.8328	65	23	NG	IN	PJM	0.141179
2005	617	1	1		15.8328	65	24	NG	IN	PJM	3.84695
2006	617	1	1		15.8328	65	25	NG	IN	PJM	10.2197
2007	617	1	1		15.8328	65	26	NG	IN	PJM	12.0338
2008	617	1	1		15.8328	65	27	NG	IN	PJM	8.62418
2001	621	1	1		18	10	38	NG	IN	PJM	37.7987
2002	621	1	1		18	10	39	NG	IN	PJM	7.7478
2003	621	1	1		18	10	40	NG	IN	PJM	0
2004	621	1	1		18	10	41	NG	IN	PJM	0
2005	621	1	1		18	10	42	NG	IN	PJM	1.29059
2006	621	1	1		18	10	43	NG	IN	PJM	7.76328
2007	621	1	1		18	10	44	NG	IN	PJM	7.94042
2008	621	1	1		18	10	45	NG	IN	PJM	4.38004
2001	622	1	1		17.5	10	37	NG	IN	PJM	38.4816
2002	622	1	1		17.5	10	38	NG	IN	PJM	8.27381
2003	622	1	1		17.5	10	39	NG	IN	PJM	0
2004	622	1	1		17.5	10	40	NG	IN	PJM	0
2005	622	1	1		17.5	10	41	NG	IN	PJM	1.60947
2006	622	1	1		17.5	10	42	NG	IN	PJM	8.21163
2007	622	1	1		17.5	10	43	NG	IN	PJM	8.53074
2008	622	1	1		17.5	10	44	NG	IN	PJM	5.10137
2001	626	1	1		12.445	27	25	NG	NC	PJM	49.9484
2002	626	1	1		12.445	27	26	NG	NC	PJM	15.8164
2003	626	1	1		12.445	27	27	NG	NC	PJM	3.57925
2004	626	1	1		16.804	20	28	NG	NC	PJM	0.0151525
2005	626	1	1		16.804	20	29	NG	NC	PJM	2.34333
2006	626	1	1		16.804	20	30	NG	NC	PJM	9.02263
2007	626	1	1		16.804	20	31	NG	NC	PJM	9.84078
2008	626	1	1		16.804	20	32	NG	NC	PJM	6.53948
2001	627	1	1		12.178	27	24	NG	NC	PJM	50.9271
2002	627	1	1		12.178	27	25	NG	NC	PJM	16.4383
2003	627	1	1		12.178	27	26	NG	NC	PJM	4.15872
2004	627	1	1		18.6727	20	27	NG	NC	PJM	0
2005	627	1	1		18.6727	20	28	NG	NC	PJM	1.03429
2006	627	1	1		18.6727	20	29	NG	NC	PJM	7.39352
2007	627	1	1		18.6727	20	30	NG	NC	PJM	7.49711
2008	627	1	1		18.6727	20	31	NG	NC	PJM	3.74459
2001	641	1	1		20.289	15	32	NG	IN	PJM	35.5933
2002	641	1	1		20.289	15	33	NG	IN	PJM	6.02051
2003	641	1	1		20.289	15	34	NG	IN	PJM	0
2004	641	1	1		20.289	15	35	NG	IN	PJM	0
2005	641	1	1		20.289	15	36	NG	IN	PJM	0.710598
2006	641	1	1		20.289	15	37	NG	IN	PJM	6.03883
2007	641	1	1		20.289	15	38	NG	IN	PJM	6.25552
2008	641	1	1		20.289	15	39	NG	IN	PJM	1.8321
2001	662	1	1		14.4726	130	6	NG	KY	PJM	46.2974
2002	662	1	1		14.4726	130	7	NG	KY	PJM	13.2709
2003	662	1	1		14.4726	126	8	NG	KY	PJM	1.11281
2004	662	1	1		14.4726	106	9	NG	KY	PJM	0.530375
2005	662	1	1		14.4726	106	10	NG	KY	PJM	7.16673
2006	662	1	1		14.4726	106	11	NG	KY	PJM	12.335
2007	662	1	1		14.4726	106	12	NG	KY	PJM	17.1806
2008	662	1	1		14.4726	106	13	NG	KY	PJM	12.389
2001	663	1	1		14.0582	130	5	NG	KY	PJM	47.5113
2002	663	1	1		14.0582	130	6	NG	KY	PJM	14.0148
2003	663	1	1		14.0582	126	7	NG	KY	PJM	1.5619
2004	663	1	1		14.0582	106	8	NG	KY	PJM	0.760329
2005	663	1	1		14.0582	106	9	NG	KY	PJM	8.35034
2006	663	1	1		14.0582	106	10	NG	KY	PJM	13.0846
2007	663	1	1		14.0582	106	11	NG	KY	PJM	18.9797
2008	663	1	1		14.0582	106	12	NG	KY	PJM	13.6468
2001	666	1	1		13.3528	104.5	0	NG	KY	PJM	49.9849
2002	666	1	1		13.3528	134	1	NG	KY	PJM	15.6323
2003	666	1	1		13.3528	135	2	NG	KY	PJM	2.7622
2004	666	1	1		13.3528	117	3	NG	KY	PJM	1.33257
2005	666	1	1		13.3528	117	4	NG	KY	PJM	10.794
2006	666	1	1		13.3528	117	5	NG	KY	PJM	14.6111
2007	666	1	1		13.3528	117	6	NG	KY	PJM	22.7632
2008	666	1	1		13.3528	117	7	NG	KY	PJM	16.3537
2001	667	1	1		12.3073	164	2	NG	KY	PJM	53.1536
2002	667	1	1		12.3073	154	3	NG	KY	PJM	17.7854
2003	667	1	1		12.3073	154	4	NG	KY	PJM	4.74446
2004	667	1	1		12.3073	154	5	NG	KY	PJM	2.34977
2005	667	1	1		12.3073	154	6	NG	KY	PJM	14.536
2006	667	1	1		12.3073	154	7	NG	KY	PJM	17.3732
2007	667	1	1		12.3073	154	8	NG	KY	PJM	29.1764
2008	667	1	1		12.3073	154	9	NG	KY	PJM	21.3166
2001	668	1	1		11.9753	164	2	NG	KY	PJM	54.393
2002	668	1	1		11.9753	154	3	NG	KY	PJM	18.6678
2003	668	1	1		11.9753	154	4	NG	KY	PJM	5.58533
2004	668	1	1		11.9753	154	5	NG	KY	PJM	2.84298
2005	668	1	1		11.9753	154	6	NG	KY	PJM	16.0053
2006	668	1	1		11.9753	154	7	NG	KY	PJM	18.5059
2007	668	1	1		11.9753	154	8	NG	KY	PJM	31.784
2008	668	1	1		11.9753	154	9	NG	KY	PJM	23.3836
2001	669	1	1		14.1732	130	6	NG	KY	PJM	47.099
2002	669	1	1		14.1732	130	7	NG	KY	PJM	13.7556
2003	669	1	1		14.1732	126	8	NG	KY	PJM	1.41529
2004	669	1	1		14.1732	106	9	NG	KY	PJM	0.676846
2005	669	1	1		14.1732	106	10	NG	KY	PJM	7.99012
2006	669	1	1		14.1732	106	11	NG	KY	PJM	12.8559
2007	669	1	1		14.1732	106	12	NG	KY	PJM	18.4121
2008	669	1	1		14.1732	106	13	NG	KY	PJM	13.2451
2001	670	1	1		14.341	130	7	NG	KY	PJM	46.5446
2002	670	1	1		14.341	130	8	NG	KY	PJM	13.4268
2003	670	1	1		14.341	126	9	NG	KY	PJM	1.21496
2004	670	1	1		14.341	106	10	NG	KY	PJM	0.581367
2005	670	1	1		14.341	106	11	NG	KY	PJM	7.49035
2006	670	1	1		14.341	106	12	NG	KY	PJM	12.5348
2007	670	1	1		14.341	106	13	NG	KY	PJM	17.6596
2008	670	1	1		14.341	106	14	NG	KY	PJM	12.7295
2001	678	1	1		17.32	17	31	DFO	KY	PJM	27.7864
2002	678	1	1		17.32	12	32	DFO	KY	PJM	2.41325
2003	678	1	1		17.32	12	33	DFO	KY	PJM	0
2004	678	1	1		17.32	12	34	NG	KY	PJM	0
2005	678	1	1		17.32	12	35	NG	KY	PJM	1.79945
2006	678	1	1		17.32	12	36	NG	KY	PJM	8.44732
2007	678	1	1		17.32	12	37	NG	KY	PJM	8.89537
2008	678	1	1		17.32	12	38	NG	KY	PJM	5.50834
2001	679	1	1		17.3358	16	31	DFO	KY	PJM	27.7745
2002	679	1	1		17.3358	12	32	DFO	KY	PJM	2.40696
2003	679	1	1		17.3358	12	33	DFO	KY	PJM	0
2004	679	1	1		17.3358	12	34	NG	KY	PJM	0
2005	679	1	1		17.3358	12	35	NG	KY	PJM	1.78739
2006	679	1	1		17.3358	12	36	NG	KY	PJM	8.43334
2007	679	1	1		17.3358	12	37	NG	KY	PJM	8.873
2008	679	1	1		17.3358	12	38	NG	KY	PJM	5.48268
2001	680	1	1		17.32	17	31	DFO	KY	PJM	27.7864
2002	680	1	1		17.32	12	32	DFO	KY	PJM	2.41325
2003	680	1	1		17.32	12	33	DFO	KY	PJM	0
2004	680	1	1		17.32	12	34	NG	KY	PJM	0
2005	680	1	1		17.32	12	35	NG	KY	PJM	1.79945
2006	680	1	1		17.32	12	36	NG	KY	PJM	8.44732
2007	680	1	1		17.32	12	37	NG	KY	PJM	8.89537
2008	680	1	1		17.32	12	38	NG	KY	PJM	5.50834
2001	688	1	1		11.0074	16	33	NG	KY	PJM	53.9398
2002	688	1	1		11.0074	14	34	NG	KY	PJM	18.5631
2003	688	1	2	shutdown	11.0074	14	35	NG	KY	PJM	6.76192
2004	688	2	2		11.0074	14	36	NG	KY	PJM	3.59262
2005	688	2	2		11.0074	14	37	NG	KY	PJM	18.7126
2006	688	2	2		11.0074	14	38	NG	KY	PJM	20.5135
2007	688	2	2		11.0074	14	39	NG	KY	PJM	36.3372
2008	688	2	2		11.0074	14	40	NG	KY	PJM	28.4155
2001	704	1	1		19.8067	17	33	NG	KY	PJM	36.0525
2002	704	1	1		19.8067	12	34	NG	KY	PJM	6.33168
2003	704	1	2	shutdown	19.8067	12	35	NG	KY	PJM	0
2004	704	2	2		19.8067	12	36	NG	KY	PJM	0
2005	704	2	2		19.8067	12	37	NG	KY	PJM	0.767032
2006	704	2	2		19.8067	12	38	NG	KY	PJM	6.40516
2007	704	2	2		19.8067	12	39	NG	KY	PJM	6.54211
2008	704	2	2		19.8067	12	40	NG	KY	PJM	2.28118
2001	705	1	1		19.8067	26	33	NG	KY	PJM	36.0525
2002	705	1	1		19.8067	23	34	NG	KY	PJM	6.33168
2003	705	1	2	shutdown	19.8067	23	35	NG	KY	PJM	0
2004	705	2	2		19.8067	23	36	NG	KY	PJM	0
2005	705	2	2		19.8067	23	37	NG	KY	PJM	0.767032
2006	705	2	2		19.8067	23	38	NG	KY	PJM	6.40516
2007	705	2	2		19.8067	23	39	NG	KY	PJM	6.54211
2008	705	2	2		19.8067	23	40	NG	KY	PJM	2.28118
2001	706	1	1		9.85528	151.3	0	NG	KY	PJM	64.9795
2002	706	1	1		9.85528	158	1	NG	KY	PJM	26.8281
2003	706	1	1		9.85528	158	2	NG	KY	PJM	14.6893
2004	706	1	1		9.85528	158	3	NG	KY	PJM	10.4176
2005	706	1	1		9.85528	158	4	NG	KY	PJM	29.0875
2006	706	1	1		9.85528	158	5	NG	KY	PJM	30.7701
2007	706	1	1		9.85528	158	6	NG	KY	PJM	55.7268
2008	706	1	1		9.85528	158	7	NG	KY	PJM	46.3937
2001	707	1	1		16.6	17	37	NG	KY	PJM	39.7949
2002	707	1	1		16.6	11	38	NG	KY	PJM	9.18994
2003	707	1	2	shutdown	16.6	11	39	NG	KY	PJM	0.0800695
2004	707	2	2		16.6	11	40	NG	KY	PJM	0.0192615
2005	707	2	3	retire	16.6	11	41	NG	KY	PJM	2.40944
2001	708	1	1		16.6	16	37	NG	KY	PJM	39.7949
2002	708	1	1		16.6	11	38	NG	KY	PJM	9.18994
2003	708	1	2	shutdown	16.6	11	39	NG	KY	PJM	0.0800695
2004	708	2	2		16.6	11	40	NG	KY	PJM	0.0192615
2005	708	2	3	retire	16.6	11	41	NG	KY	PJM	2.40944
2001	709	1	1		16.99	16	32	NG	KY	PJM	39.4934
2002	709	1	1		16.99	14	33	NG	KY	PJM	8.96095
2003	709	1	2	shutdown	16.99	14	34	NG	KY	PJM	0.0511911
2004	709	2	2		16.99	14	35	NG	KY	PJM	0
2005	709	2	2		16.99	14	36	NG	KY	PJM	2.05241
2006	709	2	2		16.99	14	37	NG	KY	PJM	8.74012
2007	709	2	2		16.99	14	38	NG	KY	PJM	9.3392
2008	709	2	2		16.99	14	39	NG	KY	PJM	6.05462
2006	757	2	2		14.7671	65	30	DFO	KY	PJM	2.3263
2007	757	2	2		14.7671	65	31	DFO	KY	PJM	1.42575
2008	757	2	2		14.7671	65	32	DFO	KY	PJM	0
2001	894	1	1		10.695	14	34	DFO	MD	PJM	34.017
2002	894	1	1		10.695	14	35	DFO	MD	PJM	6.885
2003	894	1	1		10.695	14	36	DFO	MD	PJM	2.25821
2004	894	1	1		10.695	14	37	DFO	MD	PJM	0.110584
2005	894	1	1		10.695	14	38	DFO	MD	PJM	3.15825
2006	894	1	1		10.695	14	39	DFO	MD	PJM	4.97698
2007	894	1	1		10.695	14	40	DFO	MD	PJM	2.65958
2008	894	1	1		10.695	14	41	DFO	MD	PJM	0.165659
2001	899	1	1		10.149	14	34	DFO	MD	PJM	34.9443
2002	899	1	1		10.149	14	35	DFO	MD	PJM	7.65655
2003	899	1	1		10.149	14	36	DFO	MD	PJM	3.28356
2004	899	1	1		10.149	14	37	DFO	MD	PJM	0.22754
2005	899	1	1		10.149	14	38	DFO	MD	PJM	4.39879
2006	899	1	1		10.149	14	39	DFO	MD	PJM	5.49241
2007	899	1	1		10.149	14	40	DFO	MD	PJM	3.14028
2008	899	1	1		10.149	14	41	DFO	MD	PJM	0.327682
2001	900	1	1		15.236	16	32	NG	MD	PJM	42.4564
2002	900	1	1		15.236	16	33	NG	MD	PJM	10.9509
2003	900	1	1		15.0705	16	34	NG	MD	PJM	0.440863
2004	900	1	1		15.0705	16	35	NG	MD	PJM	0.255612
2005	900	1	1		15.0705	16	36	NG	MD	PJM	4.99983
2006	900	1	1		15.0705	16	37	NG	MD	PJM	10.9544
2007	900	1	1		15.0705	14	38	NG	MD	PJM	13.62
2008	900	1	1		15.0705	14	39	NG	MD	PJM	10.1159
2001	901	1	1		17.5529	16	32	NG	MD	PJM	38.6732
2002	901	1	1		17.5529	16	33	NG	MD	PJM	8.38795
2003	901	1	1		15.0658	16	34	NG	MD	PJM	0.443225
2004	901	1	1		15.0658	16	35	NG	MD	PJM	0.256547
2005	901	1	1		15.0658	16	36	NG	MD	PJM	5.00932
2006	901	1	1		15.0658	16	37	NG	MD	PJM	10.9603
2007	901	1	1		15.0658	14	38	NG	MD	PJM	13.6341
2008	901	1	1		15.0658	14	39	NG	MD	PJM	10.1271
2001	902	1	1		17.6928	16	32	NG	MD	PJM	38.4819
2002	902	1	1		17.6928	16	33	NG	MD	PJM	8.24554
2003	902	1	1		15.0705	16	34	NG	MD	PJM	0.440863
2004	902	1	1		15.0705	16	35	NG	MD	PJM	0.255612
2005	902	1	1		15.0705	16	36	NG	MD	PJM	4.99983
2006	902	1	1		15.0705	16	37	NG	MD	PJM	10.9544
2007	902	1	1		15.0705	14	38	NG	MD	PJM	13.62
2008	902	1	1		15.0705	14	39	NG	MD	PJM	10.1159
2001	903	1	1		17.7085	16	32	NG	MD	PJM	38.4605
2002	903	1	1		17.7085	16	33	NG	MD	PJM	8.22961
2003	903	1	1		15.0903	16	34	NG	MD	PJM	0.430823
2004	903	1	1		15.0903	16	35	NG	MD	PJM	0.251636
2005	903	1	1		15.0903	16	36	NG	MD	PJM	4.95952
2006	903	1	1		15.0903	16	37	NG	MD	PJM	10.9293
2007	903	1	1		15.0903	14	38	NG	MD	PJM	13.5599
2008	903	1	1		15.0903	14	39	NG	MD	PJM	10.0686
2001	904	1	1		17.6843	16	32	NG	MD	PJM	38.4936
2002	904	1	1		17.6843	16	33	NG	MD	PJM	8.25423
2003	904	1	1		15.1077	16	34	NG	MD	PJM	0.422047
2004	904	1	1		15.1077	16	35	NG	MD	PJM	0.248161
2005	904	1	1		15.1077	16	36	NG	MD	PJM	4.92428
2006	904	1	1		15.1077	16	37	NG	MD	PJM	10.9073
2007	904	1	1		15.1077	16	38	NG	MD	PJM	13.5074
2008	904	1	1		15.1077	16	39	NG	MD	PJM	10.0273
2001	905	1	1		17.4729	16	32	NG	MD	PJM	38.7826
2002	905	1	1		17.4729	16	33	NG	MD	PJM	8.46937
2003	905	1	1		14.9687	16	34	NG	MD	PJM	0.492415
2004	905	1	1		14.9687	16	35	NG	MD	PJM	0.276027
2005	905	1	1		14.9687	16	36	NG	MD	PJM	5.20684
2006	905	1	1		14.9687	16	37	NG	MD	PJM	11.0833
2007	905	1	1		14.9687	16	38	NG	MD	PJM	13.944
2008	905	1	1		14.9687	16	39	NG	MD	PJM	10.3589
2001	906	1	1		17.5395	16	32	NG	MD	PJM	38.6915
2002	906	1	1		17.5395	16	33	NG	MD	PJM	8.40156
2003	906	1	1		14.37	16	34	NG	MD	PJM	0.83763
2004	906	1	1		14.37	16	35	NG	MD	PJM	0.419935
2005	906	1	1		14.37	16	36	NG	MD	PJM	6.59364
2006	906	1	1		14.37	16	37	NG	MD	PJM	11.8647
2007	906	1	1		14.37	16	38	NG	MD	PJM	16.013
2008	906	1	1		14.37	16	39	NG	MD	PJM	11.8473
2001	909	1	1		16.1922	52	29	DFO	MD	PJM	28.6795
2002	909	1	1		16.1922	52	30	DFO	MD	PJM	2.88705
2003	909	1	1		16.1922	52	31	DFO	MD	PJM	0
2004	909	1	1		16.1922	52	32	DFO	MD	PJM	0
2005	909	1	1		16.1922	52	33	DFO	MD	PJM	0.0015849
2006	909	1	1		16.1922	52	34	DFO	MD	PJM	1.61873
2007	909	1	1		16.1922	52	35	DFO	MD	PJM	1.08514
2008	909	1	1		16.1922	51	36	DFO	MD	PJM	0
2001	910	1	1		15.1897	52	29	DFO	MD	PJM	29.4548
2002	910	1	1		15.1897	52	30	DFO	MD	PJM	3.28542
2003	910	1	1		15.1897	52	31	DFO	MD	PJM	0
2004	910	1	1		15.1897	52	32	DFO	MD	PJM	0
2005	910	1	1		15.1897	52	33	DFO	MD	PJM	0.192511
2006	910	1	1		15.1897	52	34	DFO	MD	PJM	2.10205
2007	910	1	1		15.1897	52	35	DFO	MD	PJM	1.31753
2008	910	1	1		15.1897	51	36	DFO	MD	PJM	0
2001	911	1	1		18.3408	52	29	DFO	MD	PJM	27.0658
2002	911	1	1		18.3408	52	30	DFO	MD	PJM	2.03319
2003	911	1	1		18.3408	52	31	DFO	MD	PJM	0
2004	911	1	1		18.3408	52	32	DFO	MD	PJM	0
2005	911	1	1		18.3408	52	33	DFO	MD	PJM	0
2006	911	1	1		18.3408	52	34	DFO	MD	PJM	0.804134
2007	911	1	1		18.3408	52	35	DFO	MD	PJM	0.587036
2008	911	1	1		18.3408	52	36	DFO	MD	PJM	0
2001	912	1	1		8.16304	152	6	DFO	MD	PJM	45.1767
2002	912	1	1		8.16304	152	7	DFO	MD	PJM	14.048
2003	912	1	1		8.16304	152	8	DFO	MD	PJM	12.9339
2004	912	1	1		8.16304	152	9	DFO	MD	PJM	3.64225
2005	912	1	1		8.16304	152	10	DFO	MD	PJM	17.8985
2006	912	1	1		8.16304	152	11	NG	MD	PJM	47.5683
2007	912	1	1		8.16304	162	12	NG	MD	PJM	83.1543
2008	912	1	1		8.16304	149	13	NG	MD	PJM	78.7621
2001	913	1	1		17.4814	16	31	DFO	MD	PJM	27.6652
2002	913	1	1		17.4814	16	32	DFO	MD	PJM	2.34913
2003	913	1	1		14.9195	16	33	DFO	MD	PJM	0
2004	913	1	1		14.9195	16	34	DFO	MD	PJM	0
2005	913	1	1		14.9195	16	35	DFO	MD	PJM	0.238853
2006	913	1	1		14.9195	16	36	DFO	MD	PJM	2.22208
2007	913	1	1		14.9195	16	37	DFO	MD	PJM	1.37505
2008	913	1	1		14.9195	16	38	DFO	MD	PJM	0
2001	914	1	1		18.0051	16	31	DFO	MD	PJM	27.2718
2002	914	1	1		18.0051	16	32	DFO	MD	PJM	2.141
2003	914	1	1		15.084	16	33	DFO	MD	PJM	0
2004	914	1	1		15.084	16	34	DFO	MD	PJM	0
2005	914	1	1		15.084	16	35	DFO	MD	PJM	0.207523
2006	914	1	1		15.084	16	36	DFO	MD	PJM	2.14277
2007	914	1	1		15.084	16	37	DFO	MD	PJM	1.33692
2008	914	1	1		15.084	16	38	DFO	MD	PJM	0
2001	915	1	1		16.6111	16	31	DFO	MD	PJM	28.3188
2002	915	1	1		16.6111	16	32	DFO	MD	PJM	2.69497
2003	915	1	1		15.3012	16	33	DFO	MD	PJM	0
2004	915	1	1		15.3012	16	34	DFO	MD	PJM	0
2005	915	1	1		15.3012	16	35	DFO	MD	PJM	0.166161
2006	915	1	1		15.3012	16	36	DFO	MD	PJM	2.03807
2007	915	1	1		15.3012	16	37	DFO	MD	PJM	1.28658
2008	915	1	1		15.3012	16	38	DFO	MD	PJM	0
2001	916	1	1		16.8106	16	31	DFO	MD	PJM	28.1689
2002	916	1	1		16.8106	16	32	DFO	MD	PJM	2.61568
2003	916	1	1		16.551	16	33	DFO	MD	PJM	0
2004	916	1	1		16.551	16	34	DFO	MD	PJM	0
2005	916	1	1		16.551	16	35	DFO	MD	PJM	0
2006	916	1	1		16.551	16	36	DFO	MD	PJM	1.43548
2007	916	1	1		16.551	16	37	DFO	MD	PJM	0.996835
2008	916	1	1		16.551	16	38	DFO	MD	PJM	0
2001	919	1	1		20.3751	22	31	DFO	MD	PJM	25.4918
2002	919	1	1		20.3751	22	32	DFO	MD	PJM	1.42183
2003	919	1	1		13.3533	22	33	DFO	MD	PJM	0.230282
2004	919	1	1		13.3533	22	34	DFO	MD	PJM	0
2005	919	1	1		13.3533	22	35	DFO	MD	PJM	0.537144
2006	919	1	1		13.3533	22	36	DFO	MD	PJM	3.07312
2007	919	1	1		13.3533	22	37	DFO	MD	PJM	1.73813
2008	919	1	1		13.3533	20	38	DFO	MD	PJM	0
2001	920	1	1		18.3709	22	31	DFO	MD	PJM	26.9971
2002	920	1	1		18.3709	22	32	DFO	MD	PJM	2.00046
2003	920	1	1		16.551	22	33	DFO	MD	PJM	0
2004	920	1	1		16.551	22	34	DFO	MD	PJM	0
2005	920	1	1		16.551	22	35	DFO	MD	PJM	0
2006	920	1	1		16.551	22	36	DFO	MD	PJM	1.43548
2007	920	1	1		16.551	22	37	DFO	MD	PJM	0.996835
2008	920	1	1		16.551	19	38	DFO	MD	PJM	0
2001	921	1	1		15.0458	121	32	NG	MD	PJM	42.8194
2002	921	1	1		15.0458	121	33	NG	MD	PJM	11.1935
2003	921	1	1		15.0458	121	34	NG	MD	PJM	0.45335
2004	921	1	1		15.0458	121	35	NG	MD	PJM	0.260557
2005	921	1	1		15.0458	121	36	NG	MD	PJM	5.04998
2006	921	1	1		15.0458	121	37	NG	MD	PJM	10.9856
2007	921	1	1		15.0458	116	38	NG	MD	PJM	13.6955
2008	921	1	1		15.0458	121	39	NG	MD	PJM	10.1748
2001	926	1	1		15.9515	13	33	DFO	MD	PJM	28.7681
2002	926	1	1		15.9515	17	34	DFO	MD	PJM	2.93149
2003	926	1	1		14.7655	17	35	DFO	MD	PJM	0
2004	926	1	1		14.7655	17	36	DFO	MD	PJM	0
2005	926	1	1		14.7655	17	37	DFO	MD	PJM	0.263064
2006	926	1	1		14.7655	17	38	DFO	MD	PJM	2.28609
2007	926	1	1		14.7655	17	39	DFO	MD	PJM	1.40563
2008	926	1	1		14.7655	17	40	DFO	MD	PJM	0
2001	934	1	1		13.3572	18	34	DFO	MD	PJM	30.8757
2002	934	1	1		13.3572	18	35	DFO	MD	PJM	4.21938
2003	934	1	1		13.3572	18	36	DFO	MD	PJM	0.206056
2004	934	1	1		13.3572	18	37	DFO	MD	PJM	0
2005	934	1	1		13.3572	18	38	DFO	MD	PJM	0.528734
2006	934	1	1		13.3572	18	39	DFO	MD	PJM	3.04731
2007	934	1	1		13.3572	18	40	DFO	MD	PJM	1.72956
2008	934	1	1		13.3572	18	41	DFO	MD	PJM	0
2001	935	1	1		28.0957	30	27	DFO	MD	PJM	20.4453
2002	935	1	1		28.0957	30	28	DFO	MD	PJM	0.175228
2003	935	1	1		28.0957	30	29	DFO	MD	PJM	0
2004	935	1	1		28.0957	30	30	DFO	MD	PJM	0
2005	935	1	1		28.0957	30	31	DFO	MD	PJM	0
2006	935	1	1		28.0957	30	32	DFO	MD	PJM	0
2007	935	1	1		28.0957	24	33	DFO	MD	PJM	0
2008	935	1	1		28.0957	24	34	DFO	MD	PJM	0
2001	936	1	1		13.6806	86	10	NG	MD	PJM	48.0298
2002	936	1	1		13.6806	86	11	NG	MD	PJM	14.3903
2003	936	1	1		13.6806	86	12	NG	MD	PJM	1.94727
2004	936	1	1		13.6806	86	13	DFO	MD	PJM	0
2005	936	1	1		13.6806	86	14	DFO	MD	PJM	0.52857
2006	936	1	1		13.6806	86	15	DFO	MD	PJM	2.99717
2007	936	1	1		13.6806	86	16	DFO	MD	PJM	1.71601
2008	936	1	1		13.6806	86	17	DFO	MD	PJM	0
2001	937	1	1		13.946	86	10	NG	MD	PJM	47.3112
2002	937	1	1		13.946	86	11	NG	MD	PJM	13.9234
2003	937	1	1		13.946	86	12	NG	MD	PJM	1.59198
2004	937	1	1		13.946	86	13	DFO	MD	PJM	0
2005	937	1	1		13.946	86	14	DFO	MD	PJM	0.47803
2006	937	1	1		13.946	86	15	DFO	MD	PJM	2.80482
2007	937	1	1		13.946	86	16	DFO	MD	PJM	1.6545
2008	937	1	1		13.946	86	17	DFO	MD	PJM	0
2001	938	1	1		15.1476	109	10	NG	MD	PJM	44.3256
2002	938	1	1		15.1476	109	11	NG	MD	PJM	12.0474
2003	938	1	1		15.1476	109	12	NG	MD	PJM	0.581651
2004	938	1	1		15.1476	109	13	DFO	MD	PJM	0
2005	938	1	1		15.1476	109	14	DFO	MD	PJM	0.24917
2006	938	1	1		15.1476	109	15	DFO	MD	PJM	2.21963
2007	938	1	1		15.1476	109	16	DFO	MD	PJM	1.37594
2008	938	1	1		15.1476	109	17	DFO	MD	PJM	0
2001	939	1	1		15.593	109	10	NG	MD	PJM	43.385
2002	939	1	1		15.593	109	11	NG	MD	PJM	11.4266
2003	939	1	1		15.593	109	12	NG	MD	PJM	0.352378
2004	939	1	1		15.593	109	13	DFO	MD	PJM	0
2005	939	1	1		15.593	109	14	DFO	MD	PJM	0.164349
2006	939	1	1		15.593	109	15	DFO	MD	PJM	2.00491
2007	939	1	1		15.593	109	16	DFO	MD	PJM	1.27269
2008	939	1	1		15.593	109	17	DFO	MD	PJM	0
2001	940	1	1		13.0309	84	11	NG	MD	PJM	49.7293
2002	940	1	1		13.0309	84	12	NG	MD	PJM	15.554
2003	940	1	1		13.0309	84	13	NG	MD	PJM	2.96453
2004	940	1	1		13.0309	84	14	DFO	MD	PJM	0
2005	940	1	1		13.0309	84	15	DFO	MD	PJM	0.713984
2006	940	1	1		13.0309	84	16	DFO	MD	PJM	3.46043
2007	940	1	1		13.0309	78	17	DFO	MD	PJM	1.86407
2008	940	1	1		13.0309	78	18	DFO	MD	PJM	0
2001	945	1	1		13.4253	13	34	DFO	MD	PJM	30.8105
2002	945	1	1		13.4253	13	35	DFO	MD	PJM	4.17563
2003	945	1	1		13.4253	13	36	DFO	MD	PJM	0.190654
2004	945	1	1		13.4253	13	37	DFO	MD	PJM	0
2005	945	1	1		13.4253	13	38	DFO	MD	PJM	0.515751
2006	945	1	1		13.4253	13	39	DFO	MD	PJM	2.99789
2007	945	1	1		13.4253	13	40	DFO	MD	PJM	1.71375
2008	945	1	1		13.4253	13	41	DFO	MD	PJM	0
2001	946	1	1		9.61187	147	9	NG	MD	PJM	64.6908
2002	946	1	1		9.61187	147	10	NG	MD	PJM	26.6479
2003	946	1	1		9.61187	147	11	NG	MD	PJM	15.1627
2004	946	1	1		9.61187	147	12	NG	MD	PJM	10.961
2005	946	1	1		9.61187	147	13	NG	MD	PJM	30.2349
2006	946	1	1		9.61187	147	14	NG	MD	PJM	31.6103
2007	946	1	1		9.61187	147	15	NG	MD	PJM	57.375
2008	946	1	1		9.61187	147	16	NG	MD	PJM	48.5778
2001	947	1	1		10.6889	147	9	NG	MD	PJM	58.7959
2002	947	1	1		10.6889	147	10	NG	MD	PJM	22.0928
2003	947	1	1		10.6889	147	11	NG	MD	PJM	9.64116
2004	947	1	1		10.6889	147	12	NG	MD	PJM	5.69865
2005	947	1	1		10.6889	147	13	NG	MD	PJM	22.3733
2006	947	1	1		10.6889	147	14	NG	MD	PJM	24.1811
2007	947	1	1		10.6889	147	15	NG	MD	PJM	43.0665
2008	947	1	1		10.6889	147	16	NG	MD	PJM	34.0123
2001	949	1	1		14.4347	54	28	DFO	MD	PJM	30.1098
2002	949	1	1		14.4347	54	29	DFO	MD	PJM	3.66921
2003	949	1	1		14.4347	54	30	DFO	MD	PJM	0.0262413
2004	949	1	1		14.4347	54	31	DFO	MD	PJM	0
2005	949	1	1		14.4347	54	32	DFO	MD	PJM	0.338872
2006	949	1	1		14.4347	54	33	DFO	MD	PJM	2.47119
2007	949	1	1		14.4347	54	34	DFO	MD	PJM	1.49513
2008	949	1	1		14.4347	54	35	DFO	MD	PJM	0
2001	950	1	1		14.7904	54	28	DFO	MD	PJM	29.8133
2002	950	1	1		14.7904	54	29	DFO	MD	PJM	3.48301
2003	950	1	1		14.7904	54	30	DFO	MD	PJM	0
2004	950	1	1		14.7904	54	31	DFO	MD	PJM	0
2005	950	1	1		14.7904	54	32	DFO	MD	PJM	0.271124
2006	950	1	1		14.7904	54	33	DFO	MD	PJM	2.29969
2007	950	1	1		14.7904	54	34	DFO	MD	PJM	1.41267
2008	950	1	1		14.7904	54	35	DFO	MD	PJM	0
2001	951	1	1		14.474	54	28	DFO	MD	PJM	30.077
2002	951	1	1		14.474	54	29	DFO	MD	PJM	3.64714
2003	951	1	1		14.474	54	30	DFO	MD	PJM	0.0219724
2004	951	1	1		14.474	54	31	DFO	MD	PJM	0
2005	951	1	1		14.474	54	32	DFO	MD	PJM	0.331375
2006	951	1	1		14.474	54	33	DFO	MD	PJM	2.45221
2007	951	1	1		14.474	54	34	DFO	MD	PJM	1.486
2008	951	1	1		14.474	54	35	DFO	MD	PJM	0
2001	952	1	1		14.6344	54	28	DFO	MD	PJM	29.9433
2002	952	1	1		14.6344	54	29	DFO	MD	PJM	3.55724
2003	952	1	1		14.6344	54	30	DFO	MD	PJM	0.0045851
2004	952	1	1		14.6344	54	31	DFO	MD	PJM	0
2005	952	1	1		14.6344	54	32	DFO	MD	PJM	0.300838
2006	952	1	1		14.6344	54	33	DFO	MD	PJM	2.37491
2007	952	1	1		14.6344	54	34	DFO	MD	PJM	1.44883
2008	952	1	1		14.6344	54	35	DFO	MD	PJM	0
2001	953	1	1		20.0781	16	31	DFO	MD	PJM	25.7149
2002	953	1	1		20.0781	16	32	DFO	MD	PJM	1.49237
2003	953	1	1		13.9455	16	33	DFO	MD	PJM	0.0911611
2004	953	1	1		13.9455	16	34	DFO	MD	PJM	0
2005	953	1	1		13.9455	16	35	DFO	MD	PJM	0.424361
2006	953	1	1		13.9455	16	36	DFO	MD	PJM	2.69168
2007	953	1	1		13.9455	16	37	DFO	MD	PJM	1.60085
2008	953	1	1		13.9455	16	38	DFO	MD	PJM	0
2001	954	1	1		20.4184	16	30	DFO	MD	PJM	25.4823
2002	954	1	1		20.4184	16	31	DFO	MD	PJM	1.41923
2003	954	1	1		13.9455	16	32	DFO	MD	PJM	0.0962811
2004	954	1	1		13.9455	16	33	DFO	MD	PJM	0
2005	954	1	1		13.9455	16	34	DFO	MD	PJM	0.426921
2006	954	1	1		13.9455	16	35	DFO	MD	PJM	2.6968
2007	954	1	1		13.9455	16	36	DFO	MD	PJM	1.60341
2008	954	1	1		13.9455	16	37	DFO	MD	PJM	0
2001	980	2	2		13.6956	10	31	DFO	MA	NEISO	15.0731
2002	980	2	2		13.6956	9.7	32	DFO	MA	NEISO	4.22269
2003	980	2	2		13.6956	9.79	33	DFO	MA	NEISO	0.852957
2004	980	2	2		13.6956	9.79	34	DFO	MA	NEISO	4.54597
2005	980	2	2		13.6956	9.79	35	DFO	MA	NEISO	0
2006	980	2	2		13.6956	9.79	36	DFO	MA	NEISO	3.54502
2007	980	2	2		13.6956	10	37	DFO	MA	NEISO	0
2008	980	2	2		13.6956	10	38	DFO	MA	NEISO	0
2001	981	2	2		17.2223	10	32	DFO	MA	NEISO	13.5578
2002	981	2	2		17.2223	10	33	DFO	MA	NEISO	3.59189
2003	981	2	2		17.2223	10.05	34	DFO	MA	NEISO	0.41765
2004	981	2	2		17.2223	10.05	35	DFO	MA	NEISO	3.36268
2005	981	2	2		17.2223	10.05	36	DFO	MA	NEISO	0
2006	981	2	2		17.2223	10.05	37	DFO	MA	NEISO	1.98542
2007	981	2	2		17.2223	10	38	DFO	MA	NEISO	0
2008	981	2	2		17.2223	10	39	DFO	MA	NEISO	0
2001	982	2	2		12.5866	11	32	DFO	MA	NEISO	15.8441
2002	982	2	2		12.5866	9.3	33	DFO	MA	NEISO	4.5979
2003	982	2	2		12.5866	9.37	34	DFO	MA	NEISO	1.20946
2004	982	2	2		12.5866	9.37	35	DFO	MA	NEISO	4.95306
2005	982	2	2		12.5866	9.37	36	DFO	MA	NEISO	0.0101173
2006	982	2	2		12.5866	9.37	37	DFO	MA	NEISO	4.07459
2007	982	2	2		12.5866	9.4	38	DFO	MA	NEISO	0
2008	982	2	2		12.5866	9.4	39	DFO	MA	NEISO	0
2002	983	1	1		14.6133	13.1	36	DFO	MA	NEISO	3.99118
2003	983	1	1		14.6133	11.85	37	DFO	MA	NEISO	0.674961
2004	983	1	1		14.6133	11.85	38	DFO	MA	NEISO	4.20136
2005	983	1	1		14.6133	11.85	39	DFO	MA	NEISO	0
2006	983	1	1		14.6133	11.85	40	DFO	MA	NEISO	3.08208
2007	983	1	1		14.6133	16	41	DFO	MA	NEISO	0
2008	983	1	1		14.6133	16	42	DFO	MA	NEISO	0
2001	985	2	2		16.2384	8	32	DFO	MA	NEISO	13.9719
2002	985	2	2		16.2384	8.3	33	DFO	MA	NEISO	3.74826
2003	985	2	2		16.2384	8.32	34	DFO	MA	NEISO	0.517579
2004	985	2	2		16.2384	8.32	35	DFO	MA	NEISO	3.66854
2005	985	2	2		16.2384	7.4	36	DFO	MA	NEISO	0
2006	985	2	2		16.2384	7.4	37	DFO	MA	NEISO	2.31393
2007	985	2	2		16.2384	7.4	38	DFO	MA	NEISO	0
2008	985	2	2		16.2384	7.4	39	DFO	MA	NEISO	0
2001	993	2	2		11.9196	15	35	DFO	MA	NEISO	16.315
2002	993	2	2		11.9196	13	36	DFO	MA	NEISO	4.86874
2003	993	2	2		11.9196	13	37	DFO	MA	NEISO	1.65903
2004	993	2	2		11.9196	13	38	DFO	MA	NEISO	5.24751
2005	993	2	2		11.9196	13	39	DFO	MA	NEISO	0.2493
2001	995	2	2		14.7475	39	31	DFO	MA	NEISO	14.6124
2002	995	2	2		14.7475	39.4	32	DFO	MA	NEISO	3.99034
2003	995	2	2		14.7475	39.42	33	DFO	MA	NEISO	0.671572
2004	995	2	2		14.7475	39.42	34	DFO	MA	NEISO	4.18618
2005	995	2	2		14.7475	39.42	35	DFO	MA	NEISO	0
2006	995	2	2		14.7475	39.42	36	DFO	MA	NEISO	3.03787
2007	995	2	2		14.7475	36	37	DFO	MA	NEISO	0
2008	995	2	2		14.7475	36	38	DFO	MA	NEISO	0
2001	996	2	2		35.678	36	30	DFO	MA	NEISO	7.4474
2002	996	2	2		35.678	34.7	31	DFO	MA	NEISO	2.04996
2003	996	2	2		35.678	34.73	32	DFO	MA	NEISO	0
2004	996	2	2		35.678	34.73	33	DFO	MA	NEISO	0.103805
2005	996	2	2		35.678	34.73	34	DFO	MA	NEISO	0
2006	996	2	2		35.678	34.73	35	DFO	MA	NEISO	0
2007	996	2	2		35.678	35	36	DFO	MA	NEISO	0
2008	996	2	2		35.678	35	37	DFO	MA	NEISO	0
2001	997	2	2		63.0251	38.25	31	DFO	MA	NEISO	3.67944
2002	997	2	2		63.0251	35.4	32	DFO	MA	NEISO	0
2003	997	2	2		63.0251	40.46	33	DFO	MA	NEISO	0
2004	997	2	2		63.0251	40.46	34	DFO	MA	NEISO	0
2005	997	2	2		63.0251	40.46	35	DFO	MA	NEISO	0
2006	997	2	2		63.0251	40.46	36	DFO	MA	NEISO	0
2007	997	2	2		63.0251	36	37	DFO	MA	NEISO	0
2008	997	2	2		63.0251	36	38	DFO	MA	NEISO	0
2001	1023	2	2		16.551	21.25	31	DFO	MA	NEISO	13.8532
2002	1023	2	3	retire	16.551	21.25	32	DFO	MA	NEISO	3.7037
2001	1024	2	2		15.8475	18.3	30	DFO	MA	NEISO	14.1621
2002	1024	2	2		15.8475	18.3	31	DFO	MA	NEISO	3.82063
2003	1024	2	2		15.8475	18.3	32	DFO	MA	NEISO	0.562405
2004	1024	2	2		15.8475	18.3	33	DFO	MA	NEISO	3.81761
2005	1024	2	2		15.8475	18.3	34	DFO	MA	NEISO	0
2006	1024	2	2		15.8475	18.3	35	DFO	MA	NEISO	2.51264
2007	1024	2	2		15.8475	18.3	36	DFO	MA	NEISO	0
2008	1024	2	2		15.8475	18.3	37	DFO	MA	NEISO	0
2001	1027	2	2		14.627	3.7	13	DFO	MA	NEISO	14.8935
2002	1027	2	2		14.627	3.7	14	DFO	MA	NEISO	4.12562
2003	1027	2	2		14.627	3.7	15	DFO	MA	NEISO	0.766844
2004	1027	2	2		14.627	3.7	16	DFO	MA	NEISO	4.36564
2005	1027	2	2		14.627	3.7	17	DFO	MA	NEISO	0
2006	1027	2	2		14.627	3.7	18	DFO	MA	NEISO	3.18813
2007	1027	2	2		14.627	3.7	19	DFO	MA	NEISO	0
2008	1027	2	2		14.627	3.7	20	DFO	MA	NEISO	0
2001	1028	2	2		14.606	3.7	13	DFO	MA	NEISO	14.9024
2002	1028	2	2		14.606	3.7	14	DFO	MA	NEISO	4.13066
2003	1028	2	2		14.606	3.7	15	DFO	MA	NEISO	0.770863
2004	1028	2	2		14.606	3.7	16	DFO	MA	NEISO	4.37282
2005	1028	2	2		14.606	3.7	17	DFO	MA	NEISO	0
2006	1028	2	2		14.606	3.7	18	DFO	MA	NEISO	3.19826
2007	1028	2	2		14.606	3.7	19	DFO	MA	NEISO	0
2008	1028	2	2		14.606	3.7	20	DFO	MA	NEISO	0
2003	1065	1	1		10.4268	37.82	1	NG	MA	NEISO	14.4268
2004	1065	1	1		10.4268	37.82	2	NG	MA	NEISO	12.5098
2005	1065	1	1		10.4268	37.82	3	NG	MA	NEISO	17.0651
2006	1065	1	1		10.4268	37.82	4	NG	MA	NEISO	20.7179
2007	1065	1	1		10.4268	37.8	5	NG	MA	NEISO	26.7848
2008	1065	1	1		10.4268	37.8	6	NG	MA	NEISO	27.8732
2003	1066	1	1		10.6548	37.7	1	NG	MA	NEISO	13.0817
2004	1066	1	1		10.6548	37.7	2	NG	MA	NEISO	11.7887
2005	1066	1	1		10.6548	37.7	3	NG	MA	NEISO	15.4198
2006	1066	1	1		10.6548	37.7	4	NG	MA	NEISO	19.1402
2007	1066	1	1		10.6548	37.7	5	NG	MA	NEISO	24.3712
2008	1066	1	1		10.6548	37.7	6	NG	MA	NEISO	25.4514
2001	1088	1	1		13.2	14	30	NG	MA	NEISO	22.8946
2002	1088	1	1		13.2	14	31	NG	MA	NEISO	9.48588
2003	1088	1	1		13.1815	14	32	NG	MA	NEISO	3.45362
2004	1088	1	1		13.1815	14	33	NG	MA	NEISO	7.07746
2005	1088	1	1		13.1815	14	34	NG	MA	NEISO	3.8383
2006	1088	1	1		13.1815	14	35	NG	MA	NEISO	9.51959
2007	1088	1	1		13.1815	14	36	NG	MA	NEISO	7.09774
2008	1088	1	1		13.1815	16.1	37	NG	MA	NEISO	7.12864
2001	1089	1	1		12.8223	27.6	11	NG	MA	NEISO	25.5961
2002	1089	1	1		12.8223	30.3	12	NG	MA	NEISO	11.0284
2003	1089	1	1		12.8223	30.3	13	NG	MA	NEISO	4.74339
2004	1089	1	1		12.8223	30.3	14	NG	MA	NEISO	7.62561
2005	1089	1	1		12.8223	30.3	15	NG	MA	NEISO	5.08306
2006	1089	1	1		12.8223	30.3	16	NG	MA	NEISO	10.4293
2007	1089	1	1		12.8223	30.3	17	NG	MA	NEISO	9.2601
2008	1089	1	1		12.8223	30.5	18	NG	MA	NEISO	9.34479
2001	1103	1	1		14.428	14	33	NG	MI	PJM	44.0017
2002	1103	1	1		14.428	14	34	NG	MI	PJM	12.0026
2003	1103	1	1		14.428	14	35	NG	MI	PJM	0.793183
2004	1103	1	1		14.428	14	36	NG	MI	PJM	0.398913
2005	1103	1	1		14.428	14	37	NG	MI	PJM	6.42168
2006	1103	1	1		14.428	14	38	NG	MI	PJM	11.765
2007	1103	1	1		14.428	14	39	NG	MI	PJM	15.7288
2008	1103	1	1		14.428	14	40	NG	MI	PJM	11.6549
2001	1104	1	1		14.428	14	32	NG	MI	PJM	44.0849
2002	1104	1	1		14.428	14	33	NG	MI	PJM	12.0506
2003	1104	1	1		14.428	14	34	NG	MI	PJM	0.802783
2004	1104	1	1		14.428	14	35	NG	MI	PJM	0.403714
2005	1104	1	1		14.428	14	36	NG	MI	PJM	6.45208
2006	1104	1	1		14.428	14	37	NG	MI	PJM	11.7858
2007	1104	1	1		14.428	14	38	NG	MI	PJM	15.788
2008	1104	1	1		14.428	14	39	NG	MI	PJM	11.6853
2001	1128	1	1		14.428	14	35	NG	MI	PJM	43.8416
2002	1128	1	1		14.428	14	36	NG	MI	PJM	11.9092
2003	1128	1	1		14.428	14	37	NG	MI	PJM	0.773983
2004	1128	1	1		14.428	14	38	NG	MI	PJM	0.389313
2005	1128	1	1		14.428	14	39	NG	MI	PJM	6.36088
2006	1128	1	1		14.428	14	40	NG	MI	PJM	11.7234
2007	1128	1	1		14.428	14	41	NG	MI	PJM	15.6119
2008	1128	1	1		14.428	14	42	NG	MI	PJM	11.5971
2001	1129	1	1		14.428	14	35	NG	MI	PJM	43.8416
2002	1129	1	1		14.428	14	36	NG	MI	PJM	11.9092
2003	1129	1	1		14.428	14	37	NG	MI	PJM	0.773983
2004	1129	1	1		14.428	14	38	NG	MI	PJM	0.389313
2005	1129	1	1		14.428	14	39	NG	MI	PJM	6.36088
2006	1129	1	1		14.428	14	40	NG	MI	PJM	11.7234
2007	1129	1	1		14.428	14	41	NG	MI	PJM	15.6119
2008	1129	1	1		14.428	14	42	NG	MI	PJM	11.5971
2001	1130	1	1		14.428	14	35	NG	MI	PJM	43.8416
2002	1130	1	1		14.428	14	36	NG	MI	PJM	11.9092
2003	1130	1	1		14.428	14	37	NG	MI	PJM	0.773983
2004	1130	1	1		14.428	14	38	NG	MI	PJM	0.389313
2005	1130	1	1		14.428	14	39	NG	MI	PJM	6.36088
2006	1130	1	1		14.428	14	40	NG	MI	PJM	11.7234
2007	1130	1	1		14.428	14	41	NG	MI	PJM	15.6119
2008	1130	1	1		14.428	14	42	NG	MI	PJM	11.5971
2001	1131	1	1		14.4613	14	35	NG	MI	PJM	43.7704
2002	1131	1	1		14.4613	14	36	NG	MI	PJM	11.8619
2003	1131	1	1		14.4613	14	37	NG	MI	PJM	0.753957
2004	1131	1	1		14.4613	14	38	NG	MI	PJM	0.379991
2005	1131	1	1		14.4613	14	39	NG	MI	PJM	6.28059
2006	1131	1	1		14.4613	14	40	NG	MI	PJM	11.6781
2007	1131	1	1		14.4613	14	41	NG	MI	PJM	15.4893
2008	1131	1	1		14.4613	14	42	NG	MI	PJM	11.5131
2001	1157	1	1		15.35	16	32	NG	MI	PJM	42.2493
2002	1157	1	1		15.35	16	33	NG	MI	PJM	10.8062
2003	1157	1	1		15.35	16	34	NG	MI	PJM	0.299369
2004	1157	1	1		15.35	16	35	NG	MI	PJM	0.199578
2005	1157	1	1		15.35	16	36	NG	MI	PJM	4.45558
2006	1157	1	1		15.35	16	37	NG	MI	PJM	10.6005
2007	1157	1	1		15.35	16	38	NG	MI	PJM	12.8073
2008	1157	1	1		15.35	16	39	NG	MI	PJM	9.44904
2001	1158	1	1		14.3007	30	31	NG	MI	PJM	44.4542
2002	1158	1	1		14.3007	30	32	NG	MI	PJM	12.2866
2003	1158	1	1		21.2061	30	33	NG	MI	PJM	0
2004	1158	1	1		21.2061	30	34	NG	MI	PJM	0
2005	1158	1	1		21.2061	30	35	NG	MI	PJM	0.601847
2006	1158	1	1		21.2061	30	36	NG	MI	PJM	5.35501
2007	1158	1	1		21.2061	30	37	NG	MI	PJM	5.70192
2008	1158	1	1		21.2061	30	38	NG	MI	PJM	1.46412
2001	1159	1	1		14.3007	29	31	NG	MI	PJM	44.4542
2002	1159	1	1		14.3007	29	32	NG	MI	PJM	12.2866
2003	1159	1	1		17.0218	29	33	NG	MI	PJM	0.0497844
2004	1159	1	1		17.0218	29	34	NG	MI	PJM	0
2005	1159	1	1		17.0218	29	35	NG	MI	PJM	2.03451
2006	1159	1	1		17.0218	29	36	NG	MI	PJM	8.72345
2007	1159	1	1		17.0218	29	37	NG	MI	PJM	9.31668
2008	1159	1	1		17.0218	29	38	NG	MI	PJM	6.01741
2001	1160	1	1		14.3007	30	31	NG	MI	PJM	44.4542
2002	1160	1	1		14.3007	30	32	NG	MI	PJM	12.2866
2003	1160	1	1		17.9605	30	33	NG	MI	PJM	0
2004	1160	1	1		17.9605	30	34	NG	MI	PJM	0
2005	1160	1	1		17.9605	30	35	NG	MI	PJM	1.37114
2006	1160	1	1		17.9605	30	36	NG	MI	PJM	7.88193
2007	1160	1	1		17.9605	30	37	NG	MI	PJM	8.10642
2008	1160	1	1		17.9605	30	38	NG	MI	PJM	4.54366
2001	1161	1	1		14.3007	30	31	NG	MI	PJM	44.4542
2002	1161	1	1		14.3007	30	32	NG	MI	PJM	12.2866
2003	1161	1	1		17.8325	30	33	NG	MI	PJM	0
2004	1161	1	1		17.8325	30	34	NG	MI	PJM	0
2005	1161	1	1		17.8325	30	35	NG	MI	PJM	1.45075
2006	1161	1	1		17.8325	30	36	NG	MI	PJM	7.99494
2007	1161	1	1		17.8325	30	37	NG	MI	PJM	8.24959
2008	1161	1	1		17.8325	30	38	NG	MI	PJM	4.71711
2001	1162	1	1		14.5833	15	30	NG	MI	PJM	43.9098
2002	1162	1	1		14.5833	15	31	NG	MI	PJM	11.9207
2003	1162	1	1		14.5833	15	32	NG	MI	PJM	0.728659
2004	1162	1	1		14.5833	15	33	NG	MI	PJM	0.36987
2005	1162	1	1		14.5833	15	34	NG	MI	PJM	6.13871
2006	1162	1	1		14.5833	15	35	NG	MI	PJM	11.6163
2007	1162	1	1		14.5833	15	36	NG	MI	PJM	15.3258
2008	1162	1	1		14.5833	15	37	NG	MI	PJM	11.3497
2001	1163	1	1		14.5833	15	30	NG	MI	PJM	43.9098
2002	1163	1	1		14.5833	15	31	NG	MI	PJM	11.9207
2003	1163	1	1		14.5833	15	32	NG	MI	PJM	0.728659
2004	1163	1	1		14.5833	15	33	NG	MI	PJM	0.36987
2005	1163	1	1		14.5833	15	34	NG	MI	PJM	6.13871
2006	1163	1	1		14.5833	15	35	NG	MI	PJM	11.6163
2007	1163	1	1		14.5833	15	36	NG	MI	PJM	15.3258
2008	1163	1	1		14.5833	15	37	NG	MI	PJM	11.3497
2001	1164	1	1		14.5833	14	30	NG	MI	PJM	43.9098
2002	1164	1	1		14.5833	14	31	NG	MI	PJM	11.9207
2003	1164	1	1		14.5833	14	32	NG	MI	PJM	0.728659
2004	1164	1	1		14.5833	14	33	NG	MI	PJM	0.36987
2005	1164	1	1		14.5833	14	34	NG	MI	PJM	6.13871
2006	1164	1	1		14.5833	14	35	NG	MI	PJM	11.6163
2007	1164	1	1		14.5833	14	36	NG	MI	PJM	15.3258
2008	1164	1	1		14.5833	14	37	NG	MI	PJM	11.3497
2001	1165	1	1		14.5833	15	30	NG	MI	PJM	43.9098
2002	1165	1	1		14.5833	15	31	NG	MI	PJM	11.9207
2003	1165	1	1		14.5833	15	32	NG	MI	PJM	0.728659
2004	1165	1	1		14.5833	15	33	NG	MI	PJM	0.36987
2005	1165	1	1		14.5833	15	34	NG	MI	PJM	6.13871
2006	1165	1	1		14.5833	15	35	NG	MI	PJM	11.6163
2007	1165	1	1		14.5833	15	36	NG	MI	PJM	15.3258
2008	1165	1	1		14.5833	15	37	NG	MI	PJM	11.3497
2001	1166	1	1		14.5833	14	30	NG	MI	PJM	43.9098
2002	1166	1	1		14.5833	14	31	NG	MI	PJM	11.9207
2003	1166	1	1		14.5833	14	32	NG	MI	PJM	0.728659
2004	1166	1	1		14.5833	14	33	NG	MI	PJM	0.36987
2005	1166	1	1		14.5833	14	34	NG	MI	PJM	6.13871
2006	1166	1	1		14.5833	14	35	NG	MI	PJM	11.6163
2007	1166	1	1		14.5833	14	36	NG	MI	PJM	15.3258
2008	1166	1	1		14.5833	14	37	NG	MI	PJM	11.3497
2001	1169	1	1		12.7712	13	33	NG	MI	PJM	48.174
2002	1169	1	1		12.7712	13	34	NG	MI	PJM	14.6733
2003	1169	1	1		12.7712	13	35	NG	MI	PJM	2.73158
2004	1169	1	1		12.7712	13	36	NG	MI	PJM	1.32922
2005	1169	1	1		12.7712	13	37	NG	MI	PJM	11.3386
2006	1169	1	1		12.7712	13	38	NG	MI	PJM	14.7645
2007	1169	1	1		12.7712	13	39	NG	MI	PJM	23.2111
2008	1169	1	1		12.7712	13	40	NG	MI	PJM	17.2491
2001	1175	1	1		13.0667	13	33	DFO	MI	PJM	31.1937
2002	1175	1	1		13.0667	13	34	DFO	MI	PJM	4.46039
2003	1175	1	1		13.0667	13	35	DFO	MI	PJM	0.324674
2004	1175	1	1		13.0667	13	36	DFO	MI	PJM	0
2005	1175	1	1		13.0667	13	37	DFO	MI	PJM	0.586717
2006	1175	1	1		13.0667	13	38	DFO	MI	PJM	3.26556
2007	1175	1	1		13.0667	13	39	DFO	MI	PJM	1.79946
2008	1175	1	1		13.0667	13	40	DFO	MI	PJM	0
2002	1191	1	1		13.0613	63	2	NG	MI	PJM	16.1654
2003	1191	1	1		13.0613	63	3	NG	MI	PJM	3.238
2004	1191	1	1		13.0613	63	4	NG	MI	PJM	1.54322
2005	1191	1	1		13.0613	63	5	NG	MI	PJM	11.7384
2006	1191	1	1		13.0613	63	6	NG	MI	PJM	15.2303
2007	1191	1	1		13.0613	63	7	NG	MI	PJM	24.319
2008	1191	1	1		13.0613	63	8	NG	MI	PJM	17.5673
2002	1192	1	1		13.1573	64	2	NG	MI	PJM	15.9637
2003	1192	1	1		13.1573	64	3	NG	MI	PJM	3.06108
2004	1192	1	1		13.1573	64	4	NG	MI	PJM	1.46616
2005	1192	1	1		13.1573	64	5	NG	MI	PJM	11.4131
2006	1192	1	1		13.1573	64	6	NG	MI	PJM	15.0066
2007	1192	1	1		13.1573	64	7	NG	MI	PJM	23.7558
2008	1192	1	1		13.1573	64	8	NG	MI	PJM	17.1385
2001	1194	1	1		15.06	13	35	DFO	MI	PJM	29.4093
2002	1194	1	1		15.06	13	36	DFO	MI	PJM	3.26016
2003	1194	1	1		15.06	13	37	DFO	MI	PJM	0
2004	1194	1	1		15.06	13	38	DFO	MI	PJM	0
2005	1194	1	1		15.06	13	39	DFO	MI	PJM	0.201854
2006	1194	1	1		15.06	13	40	DFO	MI	PJM	2.13386
2007	1194	1	1		15.06	13	41	DFO	MI	PJM	1.33224
2008	1194	1	1		15.06	13	42	DFO	MI	PJM	0
2001	1195	1	1		15.06	12	35	DFO	MI	PJM	29.4093
2002	1195	1	1		15.06	12	36	DFO	MI	PJM	3.26016
2003	1195	1	1		15.06	12	37	DFO	MI	PJM	0
2004	1195	1	1		15.06	12	38	DFO	MI	PJM	0
2005	1195	1	1		15.06	12	39	DFO	MI	PJM	0.201854
2006	1195	1	1		15.06	12	40	DFO	MI	PJM	2.13386
2007	1195	1	1		15.06	12	41	DFO	MI	PJM	1.33224
2008	1195	1	1		15.06	12	42	DFO	MI	PJM	0
2001	1196	1	1		15.06	13	35	DFO	MI	PJM	29.4093
2002	1196	1	1		15.06	13	36	DFO	MI	PJM	3.26016
2003	1196	1	1		15.06	13	37	DFO	MI	PJM	0
2004	1196	1	1		15.06	13	38	DFO	MI	PJM	0
2005	1196	1	1		15.06	13	39	DFO	MI	PJM	0.201854
2006	1196	1	1		15.06	13	40	DFO	MI	PJM	2.13386
2007	1196	1	1		15.06	13	41	DFO	MI	PJM	1.33224
2008	1196	1	1		15.06	13	42	DFO	MI	PJM	0
2001	1197	1	1		15.06	13	35	DFO	MI	PJM	29.4093
2002	1197	1	1		15.06	13	36	DFO	MI	PJM	3.26016
2003	1197	1	1		15.06	13	37	DFO	MI	PJM	0
2004	1197	1	1		15.06	13	38	DFO	MI	PJM	0
2005	1197	1	1		15.06	13	39	DFO	MI	PJM	0.201854
2006	1197	1	1		15.06	13	40	DFO	MI	PJM	2.13386
2007	1197	1	1		15.06	13	41	DFO	MI	PJM	1.33224
2008	1197	1	1		15.06	13	42	DFO	MI	PJM	0
2001	1198	1	1		13.82	11	34	NG	MI	PJM	45.3122
2002	1198	1	1		13.82	11	35	NG	MI	PJM	12.8662
2003	1198	1	1		13.82	11	36	NG	MI	PJM	1.2719
2004	1198	1	1		13.82	11	37	NG	MI	PJM	0.598755
2005	1198	1	1		13.82	11	38	NG	MI	PJM	8.00261
2006	1198	1	1		13.82	11	39	NG	MI	PJM	12.7132
2007	1198	1	1		13.82	11	40	NG	MI	PJM	18.1172
2008	1198	1	1		13.82	11	41	NG	MI	PJM	13.385
2001	1199	1	1		13.82	18	34	NG	MI	PJM	45.3122
2002	1199	1	1		13.82	18	35	NG	MI	PJM	12.8662
2003	1199	1	1		13.82	18	36	NG	MI	PJM	1.2719
2004	1199	1	1		11.1473	18	37	NG	MI	PJM	3.28457
2005	1199	1	1		11.1473	18	38	NG	MI	PJM	17.9618
2006	1199	1	1		11.1473	18	39	NG	MI	PJM	19.8235
2007	1199	1	1		11.1473	18	40	NG	MI	PJM	34.8791
2008	1199	1	1		11.1473	18	41	NG	MI	PJM	27.1111
2001	1200	1	1		13.82	17	34	NG	MI	PJM	45.3122
2002	1200	1	1		13.82	17	35	NG	MI	PJM	12.8662
2003	1200	1	1		13.82	17	36	NG	MI	PJM	1.2719
2004	1200	1	1		13.82	17	37	NG	MI	PJM	0.598755
2005	1200	1	1		13.82	17	38	NG	MI	PJM	8.00261
2006	1200	1	1		13.82	17	39	NG	MI	PJM	12.7132
2007	1200	1	1		13.82	17	40	NG	MI	PJM	18.1172
2008	1200	1	1		13.82	17	41	NG	MI	PJM	13.385
2001	1201	1	1		13.82	17	32	NG	MI	PJM	45.4928
2002	1201	1	1		13.82	17	33	NG	MI	PJM	12.9664
2003	1201	1	1		13.82	17	34	NG	MI	PJM	1.30578
2004	1201	1	1		13.82	17	35	NG	MI	PJM	0.614755
2005	1201	1	1		13.82	17	36	NG	MI	PJM	8.07301
2006	1201	1	1		13.82	17	37	NG	MI	PJM	12.7676
2007	1201	1	1		13.82	17	38	NG	MI	PJM	18.242
2008	1201	1	1		13.82	17	39	NG	MI	PJM	13.4554
2001	1202	1	1		13.6	38	31	NG	MI	PJM	46.1581
2002	1202	1	1		13.6	38	32	NG	MI	PJM	13.3637
2003	1202	1	1		13.6	38	33	NG	MI	PJM	1.56853
2004	1202	1	1		13.6	38	34	NG	MI	PJM	0.757657
2005	1202	1	1		13.6	38	35	NG	MI	PJM	8.75251
2006	1202	1	1		13.6	38	36	NG	MI	PJM	13.1848
2007	1202	1	1		13.6	38	37	NG	MI	PJM	19.2599
2008	1202	1	1		13.6	38	38	NG	MI	PJM	14.2052
2001	1203	1	1		13.6	40	35	NG	MI	PJM	45.7741
2002	1203	1	1		13.6	40	36	NG	MI	PJM	13.1589
2003	1203	1	1		13.6	40	37	NG	MI	PJM	1.49088
2004	1203	1	1		13.6	40	38	NG	MI	PJM	0.711211
2005	1203	1	1		13.6	40	39	NG	MI	PJM	8.59891
2006	1203	1	1		13.6	40	40	NG	MI	PJM	13.0714
2007	1203	1	1		13.6	40	41	NG	MI	PJM	18.9973
2008	1203	1	1		13.6	40	42	NG	MI	PJM	14.058
2001	1219	1	1		15.725	14.7	34	NG	MI	PJM	41.453
2002	1219	1	1		15.725	14.8	35	NG	MI	PJM	10.2674
2003	1219	1	1		15.725	14.8	36	NG	MI	PJM	0.171711
2004	1219	1	1		15.725	14.8	37	NG	MI	PJM	0.124022
2005	1219	1	1		15.725	14.8	38	NG	MI	PJM	3.72796
2006	1219	1	1		15.725	15	39	NG	MI	PJM	10.0874
2007	1219	1	1		15.725	15	40	NG	MI	PJM	11.7751
2008	1219	1	1		15.725	15	41	NG	MI	PJM	8.50149
2001	1220	1	1		15.725	14.7	35	NG	MI	PJM	41.3858
2002	1220	1	1		15.725	14.8	36	NG	MI	PJM	10.2274
2003	1220	1	1		15.725	14.8	37	NG	MI	PJM	0.168511
2004	1220	1	1		15.725	14.8	38	NG	MI	PJM	0.122422
2005	1220	1	1		15.725	14.8	39	NG	MI	PJM	3.70623
2006	1220	1	1		15.725	15	40	NG	MI	PJM	10.0682
2007	1220	1	1		15.725	15	41	NG	MI	PJM	11.7383
2008	1220	1	1		15.725	15	42	NG	MI	PJM	8.47589
2001	1221	1	1		15.725	14.7	35	NG	MI	PJM	41.3858
2002	1221	1	1		15.725	14.8	36	NG	MI	PJM	10.2274
2003	1221	1	1		15.725	14.8	37	NG	MI	PJM	0.168511
2004	1221	1	1		15.725	14.8	38	NG	MI	PJM	0.122422
2005	1221	1	1		15.725	14.8	39	NG	MI	PJM	3.70623
2006	1221	1	1		15.725	14	40	NG	MI	PJM	10.0682
2007	1221	1	1		15.725	14	41	NG	MI	PJM	11.7383
2008	1221	1	1		15.725	14	42	NG	MI	PJM	8.47589
2001	1222	1	1		15.725	14.7	35	NG	MI	PJM	41.3858
2002	1222	1	1		15.725	14.8	36	NG	MI	PJM	10.2274
2003	1222	1	1		15.725	14.8	37	NG	MI	PJM	0.168511
2004	1222	1	1		15.725	14.8	38	NG	MI	PJM	0.122422
2005	1222	1	1		15.725	14.8	39	NG	MI	PJM	3.70623
2006	1222	1	1		15.725	14	40	NG	MI	PJM	10.0682
2007	1222	1	1		15.725	14	41	NG	MI	PJM	11.7383
2008	1222	1	1		15.725	14	42	NG	MI	PJM	8.47589
2001	1223	1	1		14.775	17	30	DFO	MI	PJM	29.7749
2002	1223	1	1		14.775	17	31	DFO	MI	PJM	3.4596
2003	1223	1	1		14.775	17	32	DFO	MI	PJM	0
2004	1223	1	1		14.775	17	33	DFO	MI	PJM	0
2005	1223	1	1		14.775	17	34	DFO	MI	PJM	0.268935
2006	1223	1	1		14.775	18	35	DFO	MI	PJM	2.29687
2007	1223	1	1		14.775	18	36	DFO	MI	PJM	1.41111
2008	1223	1	1		14.775	18	37	DFO	MI	PJM	0
2001	1224	1	1		12.985	19.5	30	DFO	MI	PJM	31.3666
2002	1224	1	1		12.985	19.5	31	DFO	MI	PJM	4.60234
2003	1224	1	1		12.985	19.5	32	DFO	MI	PJM	0.39169
2004	1224	1	1		12.985	19.5	33	DFO	MI	PJM	0
2005	1224	1	1		12.985	19.5	34	DFO	MI	PJM	0.635489
2006	1224	1	1		12.985	19	35	DFO	MI	PJM	3.34779
2007	1224	1	1		12.985	19	36	DFO	MI	PJM	1.82607
2008	1224	1	1		12.985	19	37	DFO	MI	PJM	0
2001	1225	1	1		12.985	19.5	30	DFO	MI	PJM	31.3666
2002	1225	1	1		12.985	19.5	31	DFO	MI	PJM	4.60234
2003	1225	1	1		12.985	19.5	32	DFO	MI	PJM	0.39169
2004	1225	1	1		12.985	19.5	33	DFO	MI	PJM	0
2005	1225	1	1		12.985	19.5	34	DFO	MI	PJM	0.635489
2006	1225	1	1		12.985	20	35	DFO	MI	PJM	3.34779
2007	1225	1	1		12.985	20	36	DFO	MI	PJM	1.82607
2008	1225	1	1		12.985	20	37	DFO	MI	PJM	0
2001	1254	1	1		13.6	19	33	DFO	MI	PJM	30.6802
2002	1254	1	1		13.6	19	34	DFO	MI	PJM	4.08402
2003	1254	1	1		13.6	19	35	DFO	MI	PJM	0.157208
2004	1254	1	1		13.6	19	36	DFO	MI	PJM	0
2005	1254	1	1		13.6	19	37	DFO	MI	PJM	0.485044
2006	1254	1	1		13.6	19	38	DFO	MI	PJM	2.87896
2007	1254	1	1		13.6	19	39	DFO	MI	PJM	1.67582
2008	1254	1	1		13.6	19	40	DFO	MI	PJM	0
2001	1263	1	1		15.06	13	35	DFO	MI	PJM	29.4093
2002	1263	1	1		15.06	13	36	DFO	MI	PJM	3.26016
2003	1263	1	1		15.06	13	37	DFO	MI	PJM	0
2004	1263	1	1		15.06	13	38	DFO	MI	PJM	0
2005	1263	1	1		15.06	13	39	DFO	MI	PJM	0.201854
2006	1263	1	1		15.06	13	40	DFO	MI	PJM	2.13386
2007	1263	1	1		15.06	13	41	DFO	MI	PJM	1.33224
2008	1263	1	1		15.06	13	42	DFO	MI	PJM	0
2001	1264	1	1		15.06	13	35	DFO	MI	PJM	29.4093
2002	1264	1	1		15.06	13	36	DFO	MI	PJM	3.26016
2003	1264	1	1		15.06	13	37	DFO	MI	PJM	0
2004	1264	1	1		15.06	13	38	DFO	MI	PJM	0
2005	1264	1	1		15.06	13	39	DFO	MI	PJM	0.201854
2006	1264	1	1		15.06	13	40	DFO	MI	PJM	2.13386
2007	1264	1	1		15.06	13	41	DFO	MI	PJM	1.33224
2008	1264	1	1		15.06	13	42	DFO	MI	PJM	0
2001	1265	1	1		15.06	13	35	DFO	MI	PJM	29.4093
2002	1265	1	1		15.06	13	36	DFO	MI	PJM	3.26016
2003	1265	1	1		15.06	13	37	DFO	MI	PJM	0
2004	1265	1	1		15.06	13	38	DFO	MI	PJM	0
2005	1265	1	1		15.06	13	39	DFO	MI	PJM	0.201854
2006	1265	1	1		15.06	12	40	DFO	MI	PJM	2.13386
2007	1265	1	1		15.06	12	41	DFO	MI	PJM	1.33224
2008	1265	1	1		15.06	12	42	DFO	MI	PJM	0
2001	1266	1	1		15.06	13	35	DFO	MI	PJM	29.4093
2002	1266	1	1		15.06	13	36	DFO	MI	PJM	3.26016
2003	1266	1	1		15.06	13	37	DFO	MI	PJM	0
2004	1266	1	1		15.06	13	38	DFO	MI	PJM	0
2005	1266	1	1		15.06	13	39	DFO	MI	PJM	0.201854
2006	1266	1	1		15.06	14	40	DFO	MI	PJM	2.13386
2007	1266	1	1		15.06	14	41	DFO	MI	PJM	1.33224
2008	1266	1	1		15.06	14	42	DFO	MI	PJM	0
2001	1442	1	1		14.995	25	27	DFO	MI	PJM	29.6683
2002	1442	1	1		14.995	25	28	DFO	MI	PJM	3.40113
2003	1442	1	1		33.1768	25	29	DFO	MI	PJM	0
2004	1442	1	1		33.1768	25	30	DFO	MI	PJM	0
2005	1442	1	1		33.1768	25	31	DFO	MI	PJM	0
2006	1442	1	1		33.1768	25	32	DFO	MI	PJM	0
2007	1442	1	1		33.1768	25	33	DFO	MI	PJM	0
2008	1442	1	1		33.1768	25	34	DFO	MI	PJM	0
2004	1476	2	2		16.551	20	25	DFO	MI	PJM	0
2005	1476	2	2		16.551	20	26	DFO	MI	PJM	0
2006	1476	2	2		16.551	20	27	DFO	MI	PJM	1.48156
2007	1476	2	2		16.551	20	28	DFO	MI	PJM	1.01988
2008	1476	2	2		16.551	20	29	DFO	MI	PJM	0
2001	1477	1	1		12.504	23	22	DFO	MI	PJM	32.1039
2002	1477	1	1		12.504	23	23	DFO	MI	PJM	5.21998
2001	1554	1	1		14.8	18	30	DFO	MI	PJM	29.754
2002	1554	1	1		14.8	18	31	DFO	MI	PJM	3.44772
2003	1554	1	1		14.8	18	32	DFO	MI	PJM	0
2004	1554	1	1		14.8	18	33	DFO	MI	PJM	0
2005	1554	1	1		14.8	18	34	DFO	MI	PJM	0.264173
2006	1554	1	1		14.8	18	35	DFO	MI	PJM	2.28482
2007	1554	1	1		14.8	18	36	DFO	MI	PJM	1.40532
2008	1554	1	1		14.8	17.5	37	DFO	MI	PJM	0
2001	1572	1	1		11.1616	25	1	NG	MI	PJM	57.853
2002	1572	1	1		11.1616	25	2	NG	MI	PJM	21.3269
2003	1572	1	1		11.1616	25	3	NG	MI	PJM	8.36494
2004	1572	1	1		11.1616	25	4	NG	MI	PJM	4.6413
2005	1572	1	1		11.1616	25	5	NG	MI	PJM	20.1396
2006	1572	1	1		11.1616	25	6	NG	MI	PJM	22.2404
2007	1572	1	1		11.1616	25	7	NG	MI	PJM	39.4333
2008	1572	1	1		11.1616	25	8	NG	MI	PJM	30.2531
2001	1580	1	1		11.1616	25	1	NG	MI	PJM	57.853
2002	1580	1	1		11.1616	25	2	NG	MI	PJM	21.3269
2003	1580	1	1		11.1616	25	3	NG	MI	PJM	8.36494
2004	1580	1	1		11.1616	25	4	NG	MI	PJM	4.6413
2005	1580	1	1		11.1616	25	5	NG	MI	PJM	20.1396
2006	1580	1	1		11.1616	25	6	NG	MI	PJM	22.2404
2007	1580	1	1		11.1616	25	7	NG	MI	PJM	39.4333
2008	1580	1	1		11.1616	25	8	NG	MI	PJM	30.2531
2001	1586	1	1		11.1616	21	0	NG	MI	PJM	58.0066
2002	1586	1	1		11.1616	23.5	1	NG	MI	PJM	21.4373
2003	1586	1	1		11.1616	23.5	2	NG	MI	PJM	8.43694
2004	1586	1	1		11.1616	23.5	3	NG	MI	PJM	4.6925
2005	1586	1	1		11.1616	23.5	4	NG	MI	PJM	20.2132
2006	1586	1	1		11.1616	23.5	5	NG	MI	PJM	22.322
2007	1586	1	1		11.1616	23.5	6	NG	MI	PJM	39.5799
2008	1586	1	1		11.1616	22	7	NG	MI	PJM	30.357
2001	1592	1	1		16.551	22	29	DFO	MI	PJM	28.41
2002	1592	1	1		16.551	22	30	DFO	MI	PJM	2.74445
2003	1592	1	1		16.551	22	31	DFO	MI	PJM	0
2004	1592	1	1		16.551	18	32	NG	MI	PJM	0.037659
2005	1592	1	1		16.551	18	33	NG	MI	PJM	2.58201
2006	1592	1	1		16.551	18	34	NG	MI	PJM	9.218
2007	1592	1	1		16.551	18	35	NG	MI	PJM	10.2031
2008	1592	1	1		16.551	17.5	36	NG	MI	PJM	6.92091
2001	1632	1	1		37.2047	14.1	32	DFO	NH	NEISO	7.0488
2002	1632	1	1		37.2047	14.1	33	DFO	NH	NEISO	1.92054
2003	1632	1	1		37.2047	14.1	34	DFO	NH	NEISO	0
2004	1632	1	1		37.2047	14.1	35	DFO	NH	NEISO	0
2005	1632	1	1		37.2047	14.1	36	DFO	NH	NEISO	0
2006	1632	1	1		37.2047	14.1	37	DFO	NH	NEISO	0
2007	1632	1	1		37.2047	14.1	38	DFO	NH	NEISO	0
2008	1632	1	1		37.2047	14.1	39	DFO	NH	NEISO	0
2001	1650	2	2		19.2792	36	28	NG	NJ	PJM	36.8195
2002	1650	2	2		19.2792	36	29	NG	NJ	PJM	6.88599
2003	1650	2	2		19.2792	36	30	NG	NJ	PJM	0
2004	1650	2	2		19.2792	36	31	NG	NJ	PJM	0
2005	1650	2	2		19.2792	36	32	NG	NJ	PJM	0.838498
2006	1650	2	2		19.2792	36	33	NG	NJ	PJM	6.87403
2007	1650	2	2		19.2792	36	34	NG	NJ	PJM	6.94386
2008	1650	2	2		19.2792	36	35	NG	NJ	PJM	2.96845
2001	1651	2	2		17.2444	37	28	NG	NJ	PJM	39.3404
2002	1651	2	2		17.2444	37	29	NG	NJ	PJM	8.83634
2003	1651	2	2		17.2444	37	30	NG	NJ	PJM	0.0335306
2004	1651	2	2		17.2444	37	31	NG	NJ	PJM	0
2005	1651	2	2		17.2444	37	32	NG	NJ	PJM	1.8858
2006	1651	2	2		17.2444	37	33	NG	NJ	PJM	8.55241
2007	1651	2	2		17.2444	37	34	NG	NJ	PJM	9.06931
2008	1651	2	2		17.2444	37	35	NG	NJ	PJM	5.68841
2001	1663	1	1		13.2	19	34	NG	NJ	PJM	46.924
2002	1663	1	1		13.2	19	35	NG	NJ	PJM	13.8534
2003	1663	1	2	shutdown	13.2	19	36	NG	NJ	PJM	2.02232
2004	1663	2	3	retire	13.2	19	37	NG	NJ	PJM	1.00745
2001	1664	2	2		18.4293	53	29	DFO	NJ	PJM	26.9993
2002	1664	2	1	startup	18.4293	53	30	DFO	NJ	PJM	2.00248
2003	1664	1	1		18.4293	53	31	DFO	NJ	PJM	0
2004	1664	1	2	shutdown	18.4293	53	32	DFO	NJ	PJM	0
2005	1664	2	2		18.4293	53	33	DFO	NJ	PJM	0
2006	1664	2	2		18.4293	53	34	DFO	NJ	PJM	0.783153
2007	1664	2	1	startup	18.4293	53	35	DFO	NJ	PJM	0.566516
2008	1664	1	1		18.4293	53	36	DFO	NJ	PJM	0
2001	1665	2	2		18.1043	53	29	DFO	NJ	PJM	27.2434
2002	1665	2	1	startup	18.1043	53	30	DFO	NJ	PJM	2.12718
2003	1665	1	1		18.1043	53	31	DFO	NJ	PJM	0
2004	1665	1	2	shutdown	18.1043	53	32	DFO	NJ	PJM	0
2005	1665	2	2		18.1043	53	33	DFO	NJ	PJM	0
2006	1665	2	2		18.1043	53	34	DFO	NJ	PJM	0.860198
2007	1665	2	1	startup	18.1043	53	35	DFO	NJ	PJM	0.641866
2008	1665	1	1		18.1043	53	36	DFO	NJ	PJM	0
2001	1667	2	2		17.4306	53	29	DFO	NJ	PJM	27.7494
2002	1667	2	1	startup	17.4306	53	30	DFO	NJ	PJM	2.39492
2003	1667	1	1		17.4306	53	31	DFO	NJ	PJM	0
2004	1667	1	2	shutdown	17.4306	53	32	DFO	NJ	PJM	0
2005	1667	2	2		17.4306	53	33	DFO	NJ	PJM	0
2006	1667	2	2		17.4306	53	34	DFO	NJ	PJM	1.02165
2007	1667	2	1	startup	17.4306	53	35	DFO	NJ	PJM	0.798054
2008	1667	1	1		17.4306	53	36	DFO	NJ	PJM	0
2001	1671	2	2		17.3096	53	29	NG	NJ	PJM	39.184
2002	1671	2	1	startup	17.3096	53	30	NG	NJ	PJM	8.73639
2003	1671	1	1		17.3096	57	31	DFO	NJ	PJM	0
2004	1671	1	2	shutdown	17.3096	57	32	DFO	NJ	PJM	0
2005	1671	2	2		17.3096	57	33	NG	NJ	PJM	1.82655
2006	1671	2	2		17.3096	57	34	NG	NJ	PJM	8.48207
2007	1671	2	1	startup	17.3096	57	35	NG	NJ	PJM	8.95482
2008	1671	1	1		17.3096	57	36	DFO	NJ	PJM	0
2001	1672	2	2		17.1939	53	29	NG	NJ	PJM	39.3587
2002	1672	2	1	startup	17.1939	53	30	NG	NJ	PJM	8.85423
2003	1672	1	1		17.1939	53	31	DFO	NJ	PJM	0
2004	1672	1	2	shutdown	17.1939	53	32	NG	NJ	PJM	0
2005	1672	2	2		17.1939	57	33	NG	NJ	PJM	1.91474
2006	1672	2	2		17.1939	57	34	NG	NJ	PJM	8.58426
2007	1672	2	1	startup	17.1939	57	35	NG	NJ	PJM	9.11838
2008	1672	1	1		17.1939	53	36	DFO	NJ	PJM	0
2001	1673	2	2		17.0848	57	29	NG	NJ	PJM	39.5257
2002	1673	2	1	startup	17.0848	57	30	NG	NJ	PJM	8.96522
2003	1673	1	1		17.0848	57	31	DFO	NJ	PJM	0
2004	1673	1	2	shutdown	17.0848	57	32	DFO	NJ	PJM	0
2005	1673	2	2		17.0848	57	33	NG	NJ	PJM	1.99922
2006	1673	2	2		17.0848	57	34	NG	NJ	PJM	8.69065
2007	1673	2	1	startup	17.0848	57	35	NG	NJ	PJM	9.27242
2008	1673	1	1		17.0848	57	36	DFO	NJ	PJM	0
2001	1674	2	2		16.6904	57	28	NG	NJ	PJM	40.1978
2002	1674	2	1	startup	16.6904	57	29	NG	NJ	PJM	9.40034
2003	1674	1	1		16.6904	57	30	DFO	NJ	PJM	0
2004	1674	1	2	shutdown	16.6904	57	31	NG	NJ	PJM	0.0233368
2005	1674	2	2		16.6904	57	32	NG	NJ	PJM	2.43321
2006	1674	2	2		16.6904	57	33	NG	NJ	PJM	9.09048
2007	1674	2	1	startup	16.6904	57	34	NG	NJ	PJM	9.96887
2008	1674	1	1		16.6904	57	35	NG	NJ	PJM	6.68443
2001	1680	2	2		11.8947	152	5	NG	NJ	PJM	54.2979
2002	1680	2	1	startup	11.8947	152	6	NG	NJ	PJM	18.6216
2003	1680	1	2	shutdown	11.8947	152	7	DFO	NJ	PJM	1.56523
2004	1680	2	1	startup	11.8947	152	8	DFO	NJ	PJM	0
2005	1680	1	2	shutdown	11.8947	150	9	NG	NJ	PJM	16.1975
2006	1680	2	2		11.8947	150	10	NG	NJ	PJM	18.6322
2007	1680	2	1	startup	11.8947	150	11	NG	NJ	PJM	32.0859
2008	1680	1	1		11.8947	150	12	NG	NJ	PJM	23.7072
2001	1681	2	2		20.2405	23	31	NG	NJ	PJM	35.6826
2002	1681	2	1	startup	20.2405	23	32	NG	NJ	PJM	6.07488
2003	1681	1	2	shutdown	20.2405	23	33	DFO	NJ	PJM	0
2004	1681	2	2		20.2405	23	34	DFO	NJ	PJM	0
2005	1681	2	2		20.2405	23	35	NG	NJ	PJM	0.71803
2006	1681	2	2		20.2405	23	36	NG	NJ	PJM	6.08797
2007	1681	2	1	startup	20.2405	23	37	NG	NJ	PJM	6.29489
2008	1681	1	1		20.2405	23	38	NG	NJ	PJM	1.86851
2001	1682	2	2		16.6564	25	31	NG	NJ	PJM	40.0677
2002	1682	2	1	startup	16.6564	25	32	NG	NJ	PJM	9.33412
2003	1682	1	2	shutdown	16.6564	25	33	DFO	NJ	PJM	0
2004	1682	2	2		16.6564	25	34	DFO	NJ	PJM	0
2005	1682	2	2		16.6564	23	35	NG	NJ	PJM	2.42979
2006	1682	2	2		16.6564	23	36	NG	NJ	PJM	9.08048
2007	1682	2	1	startup	16.6564	23	37	NG	NJ	PJM	9.94658
2008	1682	1	1		16.6564	25	38	NG	NJ	PJM	6.684
2001	1683	2	2		17.5148	25	31	NG	NJ	PJM	38.7781
2002	1683	2	1	startup	17.5148	25	32	NG	NJ	PJM	8.46033
2003	1683	1	2	shutdown	17.5148	25	33	DFO	NJ	PJM	0
2004	1683	2	2		17.5148	25	34	DFO	NJ	PJM	0
2005	1683	2	2		17.5148	23	35	NG	NJ	PJM	1.65105
2006	1683	2	2		17.5148	23	36	NG	NJ	PJM	8.27535
2007	1683	2	1	startup	17.5148	23	37	NG	NJ	PJM	8.63593
2008	1683	1	1		17.5148	25	38	DFO	NJ	PJM	0
2001	1684	2	2		17.3843	25	31	NG	NJ	PJM	38.9636
2002	1684	2	1	startup	17.3843	25	32	NG	NJ	PJM	8.59319
2003	1684	1	2	shutdown	17.3843	25	33	DFO	NJ	PJM	0
2004	1684	2	2		17.3843	25	34	DFO	NJ	PJM	0
2005	1684	2	2		17.3843	23	35	NG	NJ	PJM	1.75048
2006	1684	2	2		17.3843	23	36	NG	NJ	PJM	8.39057
2007	1684	2	1	startup	17.3843	23	37	NG	NJ	PJM	8.80872
2008	1684	1	1		17.3843	25	38	NG	NJ	PJM	5.40413
2001	1695	1	1		19.7144	21	34	NG	NJ	PJM	36.1087
2002	1695	1	1		19.7144	21	35	NG	NJ	PJM	6.37542
2003	1695	1	1		19.7144	21	36	NG	NJ	PJM	0
2004	1695	1	1		19.7144	21	37	NG	NJ	PJM	0
2005	1695	1	1		19.7144	20	38	NG	NJ	PJM	0.776533
2006	1695	1	1		19.7144	21	39	NG	NJ	PJM	6.46618
2007	1695	1	1		19.7144	21	40	NG	NJ	PJM	6.58917
2008	1695	1	1		19.7144	21	41	NG	NJ	PJM	2.36641
2001	1705	1	1		9.92147	43	1	NG	NJ	PJM	64.3912
2002	1705	1	1		9.92147	42	2	NG	NJ	PJM	26.3531
2003	1705	1	1		9.92147	42	3	NG	NJ	PJM	14.1823
2004	1705	1	1		9.92147	42	4	NG	NJ	PJM	9.92139
2005	1705	1	1		9.92147	41	5	NG	NJ	PJM	28.4506
2006	1705	1	1		9.92147	42	6	NG	NJ	PJM	30.1689
2007	1705	1	1		9.92147	42	7	NG	NJ	PJM	54.5472
2008	1705	1	1		9.92147	42	8	NG	NJ	PJM	45.2364
2001	1706	1	1		9.58526	43	1	NG	NJ	PJM	66.4702
2002	1706	1	1		9.58526	42	2	NG	NJ	PJM	28.0413
2003	1706	1	1		9.58526	42	3	NG	NJ	PJM	16.3021
2004	1706	1	1		9.58526	42	4	NG	NJ	PJM	12.0838
2005	1706	1	1		9.58526	41	5	NG	NJ	PJM	31.3971
2006	1706	1	1		9.58526	42	6	NG	NJ	PJM	32.8693
2007	1706	1	1		9.58526	42	7	NG	NJ	PJM	59.5132
2008	1706	1	1		9.58526	42	8	NG	NJ	PJM	50.5804
2001	1707	1	1		9.84079	43	1	NG	NJ	PJM	64.8712
2002	1707	1	1		9.84079	42	2	NG	NJ	PJM	26.7468
2003	1707	1	1		9.84079	42	3	NG	NJ	PJM	14.6634
2004	1707	1	1		9.84079	42	4	NG	NJ	PJM	10.3986
2005	1707	1	1		9.84079	41	5	NG	NJ	PJM	29.1033
2006	1707	1	1		9.84079	42	6	NG	NJ	PJM	30.7625
2007	1707	1	1		9.84079	42	7	NG	NJ	PJM	55.7254
2008	1707	1	1		9.84079	42	8	NG	NJ	PJM	46.4383
2001	1708	1	1		9.75632	43	1	NG	NJ	PJM	65.3837
2002	1708	1	1		9.75632	42	2	NG	NJ	PJM	27.1678
2003	1708	1	1		9.75632	42	3	NG	NJ	PJM	15.1938
2004	1708	1	1		9.75632	42	4	NG	NJ	PJM	10.9315
2005	1708	1	1		9.75632	41	5	NG	NJ	PJM	29.8297
2006	1708	1	1		9.75632	42	6	NG	NJ	PJM	31.4349
2007	1708	1	1		9.75632	42	7	NG	NJ	PJM	56.967
2008	1708	1	1		9.75632	42	8	NG	NJ	PJM	47.7295
2001	1714	1	1		16.384	42	30	NG	NJ	PJM	40.5847
2002	1714	1	1		16.384	42	31	NG	NJ	PJM	9.65472
2003	1714	1	1		16.384	42	32	NG	NJ	PJM	0.111693
2004	1714	1	1		16.384	42	33	NG	NJ	PJM	0.0551353
2005	1714	1	1		16.384	39	34	NG	NJ	PJM	2.7661
2006	1714	1	1		16.384	42	35	NG	NJ	PJM	9.3903
2007	1714	1	1		16.384	42	36	NG	NJ	PJM	10.4894
2008	1714	1	1		16.384	42	37	NG	NJ	PJM	7.22406
2001	1715	1	1		16.3722	42	30	NG	NJ	PJM	40.6049
2002	1715	1	1		16.3722	42	31	NG	NJ	PJM	9.66734
2003	1715	1	1		16.3722	42	32	NG	NJ	PJM	0.112809
2004	1715	1	1		16.3722	42	33	NG	NJ	PJM	0.0564837
2005	1715	1	1		16.3722	39	34	NG	NJ	PJM	2.78151
2006	1715	1	1		16.3722	42	35	NG	NJ	PJM	9.40373
2007	1715	1	1		16.3722	42	36	NG	NJ	PJM	10.5117
2008	1715	1	1		16.3722	42	37	NG	NJ	PJM	7.24707
2001	1716	1	1		16.5394	42	30	NG	NJ	PJM	40.3198
2002	1716	1	1		16.5394	42	31	NG	NJ	PJM	9.48854
2003	1716	1	1		16.5394	42	32	NG	NJ	PJM	0.0969994
2004	1716	1	1		16.5394	42	33	NG	NJ	PJM	0.0373839
2005	1716	1	1		16.5394	39	34	NG	NJ	PJM	2.58119
2006	1716	1	1		16.5394	42	35	NG	NJ	PJM	9.21359
2007	1716	1	1		16.5394	42	36	NG	NJ	PJM	10.1962
2008	1716	1	1		16.5394	42	37	NG	NJ	PJM	6.92112
2001	1717	1	1		16.6494	42	30	NG	NJ	PJM	40.1396
2002	1717	1	1		16.6494	42	31	NG	NJ	PJM	9.37489
2003	1717	1	1		16.6494	42	32	NG	NJ	PJM	0.0866017
2004	1717	1	1		16.6494	42	33	NG	NJ	PJM	0.0248222
2005	1717	1	1		16.6494	39	34	NG	NJ	PJM	2.45244
2006	1717	1	1		16.6494	42	35	NG	NJ	PJM	9.10176
2007	1717	1	1		16.6494	42	36	NG	NJ	PJM	9.98867
2008	1717	1	1		16.6494	42	37	NG	NJ	PJM	6.71765
2001	1718	1	1		16.4832	42	30	NG	NJ	PJM	40.4155
2002	1718	1	1		16.4832	42	31	NG	NJ	PJM	9.54869
2003	1718	1	1		16.4832	42	32	NG	NJ	PJM	0.102318
2004	1718	1	1		16.4832	42	33	NG	NJ	PJM	0.0438088
2005	1718	1	1		16.4832	37	34	NG	NJ	PJM	2.64704
2006	1718	1	1		16.4832	42	35	NG	NJ	PJM	9.27755
2007	1718	1	1		16.4832	42	36	NG	NJ	PJM	10.3023
2008	1718	1	1		16.4832	42	37	NG	NJ	PJM	7.03076
2001	1719	1	1		16.4745	42	30	NG	NJ	PJM	40.4303
2002	1719	1	1		16.4745	42	31	NG	NJ	PJM	9.55797
2003	1719	1	1		16.4745	42	32	NG	NJ	PJM	0.103138
2004	1719	1	1		16.4745	42	33	NG	NJ	PJM	0.0448
2005	1719	1	1		16.4745	38	34	NG	NJ	PJM	2.65719
2006	1719	1	1		16.4745	42	35	NG	NJ	PJM	9.28741
2007	1719	1	1		16.4745	42	36	NG	NJ	PJM	10.3187
2008	1719	1	1		16.4745	42	37	NG	NJ	PJM	7.04768
2001	1720	1	1		16.5805	42	30	NG	NJ	PJM	40.2517
2002	1720	1	1		16.5805	42	31	NG	NJ	PJM	9.445
2003	1720	1	1		16.5805	42	32	NG	NJ	PJM	0.0931143
2004	1720	1	1		16.5805	42	33	NG	NJ	PJM	0.0326903
2005	1720	1	1		16.5805	39	34	NG	NJ	PJM	2.53308
2006	1720	1	1		16.5805	42	35	NG	NJ	PJM	9.16906
2007	1720	1	1		16.5805	42	36	NG	NJ	PJM	10.1187
2008	1720	1	1		16.5805	42	37	NG	NJ	PJM	6.8433
2001	1721	1	1		16.5109	42	30	NG	NJ	PJM	40.3682
2002	1721	1	1		16.5109	42	31	NG	NJ	PJM	9.51906
2003	1721	1	1		16.5109	42	32	NG	NJ	PJM	0.0996973
2004	1721	1	1		16.5109	42	33	NG	NJ	PJM	0.0406434
2005	1721	1	1		16.5109	39	34	NG	NJ	PJM	2.61459
2006	1721	1	1		16.5109	42	35	NG	NJ	PJM	9.24603
2007	1721	1	1		16.5109	42	36	NG	NJ	PJM	10.25
2008	1721	1	1		16.5109	42	37	NG	NJ	PJM	6.97674
2001	1722	1	1		16.4412	42	30	NG	NJ	PJM	40.4872
2002	1722	1	1		16.4412	42	31	NG	NJ	PJM	9.59361
2003	1722	1	1		16.4412	42	32	NG	NJ	PJM	0.106289
2004	1722	1	1		16.4412	42	33	NG	NJ	PJM	0.0486074
2005	1722	1	1		16.4412	39	34	NG	NJ	PJM	2.69622
2006	1722	1	1		16.4412	42	35	NG	NJ	PJM	9.32532
2007	1722	1	1		16.4412	42	36	NG	NJ	PJM	10.3816
2008	1722	1	1		16.4412	42	37	NG	NJ	PJM	7.11265
2001	1723	1	1		16.6192	42	30	NG	NJ	PJM	40.1876
2002	1723	1	1		16.6192	42	31	NG	NJ	PJM	9.40563
2003	1723	1	1		16.6192	42	32	NG	NJ	PJM	0.0894577
2004	1723	1	1		16.6192	42	33	NG	NJ	PJM	0.0282726
2005	1723	1	1		16.6192	39	34	NG	NJ	PJM	2.4878
2006	1723	1	1		16.6192	42	35	NG	NJ	PJM	9.13127
2007	1723	1	1		16.6192	42	36	NG	NJ	PJM	10.0457
2008	1723	1	1		16.6192	42	37	NG	NJ	PJM	6.77275
2001	1724	1	1		16.5277	42	30	NG	NJ	PJM	40.3395
2002	1724	1	1		16.5277	42	31	NG	NJ	PJM	9.50109
2003	1724	1	1		16.5277	42	32	NG	NJ	PJM	0.0981085
2004	1724	1	1		16.5277	42	33	NG	NJ	PJM	0.0387238
2005	1724	1	1		16.5277	39	34	NG	NJ	PJM	2.59492
2006	1724	1	1		16.5277	42	35	NG	NJ	PJM	9.22692
2007	1724	1	1		16.5277	42	36	NG	NJ	PJM	10.2183
2008	1724	1	1		16.5277	42	37	NG	NJ	PJM	6.94398
2001	1725	1	1		16.5562	42	30	NG	NJ	PJM	40.2919
2002	1725	1	1		16.5562	42	31	NG	NJ	PJM	9.47053
2003	1725	1	1		16.5562	42	32	NG	NJ	PJM	0.0954069
2004	1725	1	1		16.5562	42	33	NG	NJ	PJM	0.0354599
2005	1725	1	1		16.5562	39	34	NG	NJ	PJM	2.56147
2006	1725	1	1		16.5562	42	35	NG	NJ	PJM	9.19457
2007	1725	1	1		16.5562	42	36	NG	NJ	PJM	10.1644
2008	1725	1	1		16.5562	42	37	NG	NJ	PJM	6.88828
2001	1726	1	1		16.6018	42	30	NG	NJ	PJM	40.2164
2002	1726	1	1		16.6018	42	31	NG	NJ	PJM	9.4233
2003	1726	1	1		16.6018	42	32	NG	NJ	PJM	0.0910988
2004	1726	1	1		16.6018	42	33	NG	NJ	PJM	0.0302553
2005	1726	1	1		16.6018	40	34	NG	NJ	PJM	2.50812
2006	1726	1	1		16.6018	42	35	NG	NJ	PJM	9.14823
2007	1726	1	1		16.6018	42	36	NG	NJ	PJM	10.0784
2008	1726	1	1		16.6018	42	37	NG	NJ	PJM	6.80441
2001	1727	1	1		16.577	42	30	NG	NJ	PJM	40.2575
2002	1727	1	1		16.577	42	31	NG	NJ	PJM	9.44853
2003	1727	1	1		16.577	42	32	NG	NJ	PJM	0.0934423
2004	1727	1	1		16.577	42	33	NG	NJ	PJM	0.0330866
2005	1727	1	1		16.577	40	34	NG	NJ	PJM	2.53714
2006	1727	1	1		16.577	42	35	NG	NJ	PJM	9.17261
2007	1727	1	1		16.577	42	36	NG	NJ	PJM	10.1252
2008	1727	1	1		16.577	42	37	NG	NJ	PJM	6.84962
2001	1728	1	1		16.5966	42	30	NG	NJ	PJM	40.2251
2002	1728	1	1		16.5966	42	31	NG	NJ	PJM	9.42862
2003	1728	1	1		16.5966	42	32	NG	NJ	PJM	0.0915933
2004	1728	1	1		16.5966	42	33	NG	NJ	PJM	0.0308526
2005	1728	1	1		16.5966	40	34	NG	NJ	PJM	2.51424
2006	1728	1	1		16.5966	42	35	NG	NJ	PJM	9.15334
2007	1728	1	1		16.5966	42	36	NG	NJ	PJM	10.0883
2008	1728	1	1		16.5966	42	37	NG	NJ	PJM	6.81395
2001	1729	1	1		16.7504	42	30	NG	NJ	PJM	39.9808
2002	1729	1	1		16.7504	42	31	NG	NJ	PJM	9.27203
2003	1729	1	1		16.7504	42	32	NG	NJ	PJM	0.0770469
2004	1729	1	1		16.7504	42	33	NG	NJ	PJM	0.0132789
2005	1729	1	1		16.7504	40	34	NG	NJ	PJM	2.33412
2006	1729	1	1		16.7504	42	35	NG	NJ	PJM	9.00303
2007	1729	1	1		16.7504	42	36	NG	NJ	PJM	9.79798
2008	1729	1	1		16.7504	42	37	NG	NJ	PJM	6.53331
2001	1730	1	1		16.5378	46	30	NG	NJ	PJM	40.3224
2002	1730	1	1		16.5378	46	31	NG	NJ	PJM	9.49022
2003	1730	1	1		16.5378	46	32	NG	NJ	PJM	0.0971477
2004	1730	1	1		16.5378	46	33	NG	NJ	PJM	0.0375631
2005	1730	1	1		16.5378	45.3	34	NG	NJ	PJM	2.58302
2006	1730	1	1		16.5378	46	35	NG	NJ	PJM	9.21537
2007	1730	1	1		16.5378	46	36	NG	NJ	PJM	10.1991
2008	1730	1	1		16.5378	46	37	NG	NJ	PJM	6.92417
2001	1731	1	1		16.6651	46	30	NG	NJ	PJM	40.1148
2002	1731	1	1		16.6651	46	31	NG	NJ	PJM	9.35885
2003	1731	1	1		16.6651	46	32	NG	NJ	PJM	0.0851113
2004	1731	1	1		16.6651	46	33	NG	NJ	PJM	0.0230216
2005	1731	1	1		16.6651	45.3	34	NG	NJ	PJM	2.43398
2006	1731	1	1		16.6651	46	35	NG	NJ	PJM	9.08636
2007	1731	1	1		16.6651	46	36	NG	NJ	PJM	9.95893
2008	1731	1	1		16.6651	46	37	NG	NJ	PJM	6.68889
2001	1732	1	1		16.5172	46	30	NG	NJ	PJM	40.3574
2002	1732	1	1		16.5172	46	31	NG	NJ	PJM	9.51231
2003	1732	1	1		16.5172	46	32	NG	NJ	PJM	0.0991012
2004	1732	1	1		16.5172	46	33	NG	NJ	PJM	0.0399231
2005	1732	1	1		16.5172	45.3	34	NG	NJ	PJM	2.60721
2006	1732	1	1		16.5172	46	35	NG	NJ	PJM	9.23886
2007	1732	1	1		16.5172	46	36	NG	NJ	PJM	10.2381
2008	1732	1	1		16.5172	46	37	NG	NJ	PJM	6.96445
2001	1733	1	1		16.551	46	30	NG	NJ	PJM	40.3006
2002	1733	1	1		16.551	46	31	NG	NJ	PJM	9.47614
2003	1733	1	1		16.551	46	32	NG	NJ	PJM	0.0959027
2004	1733	1	1		16.551	46	33	NG	NJ	PJM	0.036059
2005	1733	1	1		16.551	45.3	34	NG	NJ	PJM	2.56761
2006	1733	1	1		16.551	46	35	NG	NJ	PJM	9.2004
2007	1733	1	1		16.551	46	36	NG	NJ	PJM	10.1743
2008	1733	1	1		16.551	46	37	NG	NJ	PJM	6.89851
2001	1734	1	1		16.6114	46	30	NG	NJ	PJM	40.2004
2002	1734	1	1		16.6114	46	31	NG	NJ	PJM	9.41351
2003	1734	1	1		16.6114	46	32	NG	NJ	PJM	0.0901889
2004	1734	1	1		16.6114	46	33	NG	NJ	PJM	0.029156
2005	1734	1	1		16.6114	45	34	NG	NJ	PJM	2.49686
2006	1734	1	1		16.6114	46	35	NG	NJ	PJM	9.13883
2007	1734	1	1		16.6114	46	36	NG	NJ	PJM	10.0603
2008	1734	1	1		16.6114	46	37	NG	NJ	PJM	6.78686
2001	1735	1	1		16.4335	46	30	NG	NJ	PJM	40.5002
2002	1735	1	1		16.4335	46	31	NG	NJ	PJM	9.60177
2003	1735	1	1		16.4335	46	32	NG	NJ	PJM	0.107011
2004	1735	1	1		16.4335	46	33	NG	NJ	PJM	0.0494787
2005	1735	1	1		16.4335	45	34	NG	NJ	PJM	2.70515
2006	1735	1	1		16.4335	46	35	NG	NJ	PJM	9.33399
2007	1735	1	1		16.4335	46	36	NG	NJ	PJM	10.396
2008	1735	1	1		16.4335	46	37	NG	NJ	PJM	7.12752
2001	1736	1	1		16.4087	46	30	NG	NJ	PJM	40.5427
2002	1736	1	1		16.4087	46	31	NG	NJ	PJM	9.62837
2003	1736	1	1		16.4087	46	32	NG	NJ	PJM	0.109363
2004	1736	1	1		16.4087	46	33	NG	NJ	PJM	0.0523202
2005	1736	1	1		16.4087	45	34	NG	NJ	PJM	2.73427
2006	1736	1	1		16.4087	46	35	NG	NJ	PJM	9.36228
[truncated: 6,191 more rows]
